# Supplementary material for: Clinical outcomes of DNA-damaging agents and DNA damage response inhibitors combinations in cancer: a data-driven review
Source: Front Oncol. 2025 Jun 10;15:1577468. doi: 10.3389/fonc.2025.1577468 (PMC12185500; doi:10.3389/fonc.2025.1577468)
Supplement: Supplementary Table 1 — This table summarizes DDAs- PARPi combination-arm trials, including study ID, drugs, cancer types, phase, status, efficacy, biomarkers, toxicity-related discontinuations, adverse effects, treatment regimens, and trial dates/enrollment and scores, as defined in the method section. Abbreviations: partial response (PR), dose-limiting toxicity (DLT), recommended phase 2 dose (RP2D), stable disease (SD), objective response rate (ORR), disease control rate (DCR), median progression-free survival (mPFS), overall survival (mOS), adverse events (AEs), complete response (CR), duration of response (DoR), twice daily (BID), maximum tolerated dose (MTD), pharmacokinetics (PK), small-cell lung cancer (SCLC), triple-negative breast cancer (TNBC), non-small-cell lung cancer (NSCLC), glioblastoma (GBM), and pancreatic ductal adenocarcinoma (PDAC). [file Table1.csv]

study_id	ddri_drug_names	ddri_class	damaging_drug_names	damaging_classes	study_phase	overallStatus	conditions	Overall efficacy	Biomarker response score	Discontinued Due to Toxicity	Treatment	Outcomes	Biomarker-Response	Adverse Effects	Reference	startDate	completionDate	Total Trial Enrollment
NCT00516802	olaparib	PARP	dacarbazine	alkylating agent	PHASE1	COMPLETED	['Melanoma Neoplasms']	0	0	0	Olaparib (20–200 mg orally) on days 1–7 and dacarbazine (600–800 mg/m² intravenously) on day 1 (cycle 2, day 2) of a 21-day cycle. An expansion cohort of chemotherapy-naive melanoma patients received the optimal tolerated dose of the combination therapy	The chemotherapy-naive melanoma cohort showed no responses, indicating no clinical benefit over single-agent dacarbazine at the given doses.	No correlation for Methylpurine-DNA glycosylase (MPG) activity, 7-methylguanine (7-meG) levels following dacarbazine administration.	DLTs included neutropenia and thrombocytopenia.	(62)	2007-01	2009-01	40
NCT01205828	veliparib	PARP	temozolomide	alkylating agent	PHASE2	TERMINATED	['Hepatocellular Carcinoma']	0	0	0	Veliparib 40 mg daily (Days 1–7) and temozolomide 150 mg/m² daily (Days 1–5) in 28-day cycles.	The regimen showed no significant survival benefit, with a 25% ORR, 1.9-month mPFS, and 13.1-month mOS.		The most frequent grade 3 treatment-related toxicities were vomiting, thrombocytopenia, nausea, and anemia.	(35)	2010-08	2014-10	16
NCT01026493	veliparib	PARP	temozolomide	alkylating agent	PHASE1/2	COMPLETED	['Brain and Central Nervous System Tumors']	0	0	0	In Phase I, patients receive oral temozolomide once daily and veliparib twice daily on Days 1–21, repeating every 28 days without disease progression or unacceptable toxicity. In Phase II, patients are randomized to Arm I (same regimen as Phase I) or Arm II (temozolomide once daily and veliparib twice daily on Days 1–5), with courses repeating every 28 days as long as there is no progression or u…	A more tolerable temozolomide schedule (150–200 mg/m² for 5 days) yielded low response rates and poor survival outcomes.		Not Available	(63)(64)	2010-07	2016-12	257
NCT04166435	olaparib	PARP	temozolomide	alkylating agent	PHASE2	COMPLETED	['Colorectal Cancer']	0	1	0	Temozolomide 75 mg/m² on Days 1–7 and olaparib 150 mg twice daily, every 21 days.	Among 9 treated patients, none achieved objective responses; 5 had SD and 4 progressed. Three patients showed clinical benefit, with lower MGMT protein expression and higher CD8+ TILs.	Positive for lower MGMT protein expression, not for MGMT promoter hypermethylation	High rate of AEs, mainly nausea, fatigue, and anorexia. Seven patients had grade ≥3 events, predominantly related to hematologic issues. While no serious AEs occurred, some patients required dose adjustments due to significant reductions in neutrophils and platelets, as well as mucositis.	(65)	2020-06-17	2023-06-12	11
NCT00946335	veliparib	PARP	temozolomide	alkylating agent	PHASE1	COMPLETED	['Childhood Atypical Teratoid/Rhabdoid Tumor', 'Childhood Central Nervous System Germ Cell Tumor', 'Childhood Choroid Plexus Tumor', 'Childhood Craniopharyngioma', 'Childhood Ependymoblastoma', 'Childhood Grade I Meningioma', 'Childhood Grade II Meningioma', 'Childhood Grade III Meningioma', 'Childhood High-grade Cerebellar Astrocytoma', 'Childhood High-grade Cerebral Astrocytoma', 'Childhood Inf…	0	0	0	Veliparib (25 mg/m² BID) with temozolomide (135 mg/m²/day) for 5 days every 28 days at RP2D, with dose escalation across five levels: 20/180, 15/180, 15/150, 20/135, and 25/135 mg/m²/dose.	No objective responses were observed, but 4 patients had SD for over 6 months (GBM, anaplastic ependymoma, pilocytic astrocytoma, and optic pathway glioma). Veliparib PK at RP2D were similar to those in adults.		Grade 4 neutropenia and thrombocytopenia occurred at the 20/180 and 15/180 mg/m² dose levels.	(66)	2009-07	2014-06	31
NCT01306032	veliparib	PARP	cyclophosphamide	alkylating agent	PHASE2	COMPLETED	['Ovarian Cancer', 'Primary Peritoneal Cancer', 'Serous Carcinoma Cancer', 'Triple-Negative Breast Cancer', 'Fallopian Tube Cancer']	0	0	0	Oral cyclophosphamide (50 mg daily) and oral veliparib (60 mg daily) administered in 21-day cycles.	The response rate was not improved with the combination and no significant difference was observed in PFS between the two groups.		The most common grade 3/4 side effect was lymphopenia.	(61)	2011-01-12	2016-12-15	124
NCT00994071	veliparib	PARP	temozolomide	alkylating agent	PHASE1	COMPLETED	['Medulloblastoma', 'Pontine Glioma', 'Ependymoma', 'Astrocytoma', 'PNET']	0	0	0	Escalating doses of veliparib twice daily for five days and temozolomide once daily for five days, every 28 days.	The RP2D was veliparib 25 mg/m² twice daily and temozolomide 135 mg/m² daily. While no objective responses were seen, 4 patients—2 with GBM and 2 with ependymoma—had SD for over six months.		The treatment was generally well tolerated, with DLTs occurring in only 2 of 12 patients.Myelosuppression, including grade 4 neutropenia and thrombocytopenia, was identified as the DLT during the trial.	(36)	2009-09-22	2013-03-19	9
NCT00804908	veliparib	PARP	temozolomide	alkylating agent	PHASE2	COMPLETED	['Melanoma', 'Metastatic Melanoma', 'Skin Cancer']	0	1	0	Temozolomide plus veliparib 20 or 40 mg, or placebo twice daily.	The mPFS was 3.7 months for the 20-mg arm, 3.6 months for the 40-mg arm, and 2.0 months for the placebo arm. The mOS was 10.8, 13.6, and 12.9 months, respectively. The ORR was 10.3%, 8.7%, and 7.0%. Differences were not statistically significant.	Positive for low ERCC1 expression	Hematologic toxicities (thrombocytopenia, neutropenia, and leukopenia) were more common in the veliparib-treated combination groups but aligned with the expected AEs associated with temozolomide.	(37)	2009-02	2016-01	346
NCT03150810	pamiparib	PARP	temozolomide	alkylating agent	PHASE1/2	COMPLETED	['Locally Advanced or Metastatic Solid Tumors']	0	0	0	Pamiparib (60 mg orally twice daily) and temozolomide (40-120 mg once daily, pulsed or continuous, during dose escalation, and 60 mg once daily, pulsed for 7 days, during dose expansion)	The combination showed modest anti-tumor activity with an ORR of 13.8%, PFS of 3.7 months, and OS of 10.5 months, compared to 11.6%, 2.8 months, and 9.2 months in historical controls, respectively. It showed promise in cancers like SCLC and ovarian cancer.		The combination was well-tolerated, with common side effects including anemia, nausea, and fatigue. During dose escalation, four patients experienced DLTs: three cases of neutropenia and one of reduced neutrophil count.	(67)	2017-06-28	2023-05-04	139
NCT01085422	veliparib	PARP	temozolomide	alkylating agent	PHASE1	COMPLETED	['Prostate Cancer']	0	1	0	Veliparib 40 mg twice daily on days 1-7 and temozolomide 150 mg/m²/day on days 1-5 were given in cycle 1. If well tolerated, the temozolomide dose was increased to 200 mg/m²/day in subsequent cycles.	The combination showed modest activity, with 12% of patients having a PSA decline of ≥30%, mPFS of 9 weeks, and mOS of 39.6 weeks.	Positive-Low baseline concentrations of carcinoembryonic antigen (CEA)	The combination was well tolerated, with the most frequent AEs including thrombocytopenia, anemia, fatigue, neutropenia, nausea, and constipation.	(68)	2010-04	2011-06	35
NCT01445522	veliparib	PARP	cyclophosphamide	alkylating agent	PHASE1	COMPLETED	['Neoplasms', 'Lymphoma']	1	1	0	Cyclophosphamide (50 mg) was given daily for 21 days, with veliparib (20 mg) added daily for 7, 14, or 21 days, based on dose level.	The MTD was established. Seven patients had PRs, and six others had disease stabilization.	Positive for BRCA mutations	The combination was well-tolerated, with the most common side effects being lymphopenia and neutropenia.	(69)	2008-12-03	2012-07-03	35
NCT01051596	veliparib	PARP	temozolomide	alkylating agent	PHASE2	COMPLETED	['Colorectal Cancer']	1	0	0	Veliparib (40 mg twice daily) was administered on days 1–7, and temozolomide (150 mg/m²/day) on days 1–5 of each 28-day cycle. An additional 20 patients received temozolomide (200 mg/m²/day) with veliparib.	In the original cohort (50 patients), 2 had PR and 9 had SD, resulting in a 22% DCR. The high-dose cohort had 7 with SD, yielding a 35% DCR. The dMMR cohort had no PR or SD.	Not predictive for PTEN, MGMT protein expression; worse outcomes for dMMR tumors.	The combination was well tolerated, with myelosuppression as the primary toxicity, particularly in the high-dose and dMMR cohorts, requiring dose adjustments but no study discontinuations.	(70)	2009-09	2013-12	75
NCT01009788	veliparib	PARP	temozolomide	alkylating agent	PHASE2	ACTIVE_NOT_RECRUITING	['Breast Cancer', 'Metastatic Breast Cancer', 'BRCA1 Gene Mutation', 'brca2 Gene Mutation']	0	1	0	Veliparib (30–40 mg twice daily, days 1–7) was combined with oral temozolomide (150 mg/m² daily, days 1–5) in a 28-day cycle.	The ORR was 10% overall, 23% for BRCA1/2 carriers, and 32% for platinum-naïve BRCA1/2 carriers. PFS was 3.3 months for BRCA1/2 carriers and 1.8 months for non-BRCA1/2 carriers. The study did not meet its primary endpoint in unselected or BRCA-associated breast cancer.	Positive for BRCA1/2 mutations, particularly in platinum-naïve patients.	The most common Grade 3–4 toxicities were thrombocytopenia and neutropenia.	(71)	2009-11	2024-06	64
NCT01390571	olaparib	PARP	temozolomide	alkylating agent	PHASE1	COMPLETED	['Brain and Central Nervous System Tumors']	1	0	0	The dose escalation explored various schedules of olaparib combined with 42-day cycles of daily low-dose temozolomide, while the expansion cohort used temozolomide 75 mg/m² daily plus olaparib 150 mg on days 1–3 weekly.	Forty-five percent of evaluable patients remained progression-free at 6 months.		Out of 35 evaluable patients, 24 experienced Grade ≥3 AEs, with myelosuppression being a significant issue that limited olaparib dosing on days 1–5.	(72)	2011-07	2017-06-20
NCT02446704	olaparib	PARP	temozolomide	alkylating agent	PHASE1/2	UNKNOWN	['Small Cell Lung Cancer']	1	0	0	In cohort 1, olaparib was administered on days 1–7 of each 21-day cycle, while in cohort 2, it was given on days 1–21. Temozolomide was administered on days 1–7 of each 21-day cycle in both cohorts.	The combination showed a 34% ORR in relapsed SCLC patients, with an 87% intracranial DCR in those with untreated brain metastases.		Hematologic toxicities, including thrombocytopenia, anemia, and neutropenia, were the most common AEs, resulting in dose reductions for a significant number of patients.	(33)	2015-10-13	2023-12	66
NCT03150862	pamiparib	PARP	temozolomide	alkylating agent	PHASE1/2	COMPLETED	['Brain and Central Nervous System Tumors']	1	1	0	The study had three arms: Arm A combined pamiparib (60 mg BID for 6 weeks) with radiation therapy for newly diagnosed unmethylated glioblastoma (GBM); Arm B combined pamiparib (60 mg BID for 6 weeks) with radiation therapy and temozolomide (60 mg daily, days 1-7 and 28-35) for newly diagnosed unmethylated GBM; and Arm C combined pamiparib (60 mg BID for 28 days) with temozolomide (60 mg daily, da…	Arm A showed a 64.7% DCR in newly diagnosed GBM patients with an unmethylated MGMT promoter, while Arm C had a 7.7% ORR in recurrent/refractory GBM patients (methylated/unmethylated).	Positive- MGMT promoter status	The combination of pamiparib with RT and/or temozolomide was generally well tolerated. Adverse effects included grade 3 febrile neutropenia in Arm B. Common treatment-related events were nausea in Arm A and decreased WBC countin Arm B, with no significant events in Arm C.	(73)	2017-07-24	2021-03-17	116
NCT02044120	niraparib	PARP	temozolomide	alkylating agent	PHASE1	COMPLETED	['Ewing Sarcoma']	0	0	0	Patients received continuous NIR daily and escalating TMZ (days 2-6) in cohort A. Subsequent patients in cohort B received intermittent NIR dosing, with TMZ re-escalation in cohort C	The mPFS was only 9.0 weeks.		DLTS, including grade 4 neutropenia or thrombocytopenia.	(74)	2014-05	2021-01	34
NCT01294735	niraparib	PARP	temozolomide	alkylating agent	PHASE1	COMPLETED	['Recurrence of Solid Tumor', 'Glioblastoma Multiforme', 'Melanoma']	1	0	0	Niraparib (40 mg daily) was combined with oral temozolomide (150 mg/m² daily for the first 5 days of each 28-day cycle).	The 40 mg dose of Niraparib and 150 mg/m² of temalozomide were determined to be the MTD and RP2D, showing early anti-tumor activity, leading to a phase II trial with full-dose niraparib (300 mg) and escalating temozolomide doses.		The most common AEs were hematological, including thrombocytopenia, anemia, and leukopenia, with a significant proportion of patients experiencing Grade 3 or higher hematological toxicities.	(75)	2011-02	2012-05	19
NCT02398058	olaparib	PARP	trabectedin	alkylating agent	PHASE1	COMPLETED	['Soft Tissue Sarcoma', 'Bone Tumor']	1	1	0	Trabectedin (0.675–1.3 mg/m² every 3 weeks) on day 1 and olaparib (100–300 mg twice a day from day 1 to 21) in 21-day cycles across six dose levels.	Seven (14%) of 50 patients achieved a PR, and the RP2D was intermediate dose level 4b (trabectedin 1.1 mg/m² every 3 weeks plus olaparib 150 mg twice daily).	Predictive of better outcomes-8-gene signature (CDKN2A, PIK3R1, SLFN11, ATM, APEX2, BLM, XRCC2, MAD2L2),	The most common grade 3-4 AEs included lymphopenia, neutropenia, thrombocytopenia, anemia, hypophosphatemia, and increased alanine aminotransferase levels. No treatment-related deaths occurred.	(38)(39)	2014-07-20	2019-12-01	50
NCT03880019	olaparib	PARP	temozolomide	alkylating agent	PHASE2	ACTIVE_NOT_RECRUITING	['Stage III Uterine Corpus Leiomyosarcoma AJCC v8', 'Stage IV Uterine Corpus Leiomyosarcoma AJCC v8', 'Uterine Corpus Leiomyosarcoma']	1	1	0	Temozolomide 75 mg/m² once daily with olaparib 200 mg twice daily on days 1-7 of 21-day cycles	The combination demonstrated significant clinical benefit, meeting the primary endpoint. The ORR was 23% at 6 months and 27% overall, with a mPFS of 6.9 months (95% CI: 5.4 months to not estimable).	Positive for homologous recombination-deficient (HRD) tumors	Hematologic toxicities included Grade 3/4 neutropenia in 75% of patients and Grade 3/4 thrombocytopenia in 32%, with toxicities manageable through dose modifications.	(34)	2019-08-19	2024-09-21	23
NCT03127215	olaparib	PARP	trabectedin	alkylating agent	PHASE2	ACTIVE_NOT_RECRUITING	['Cancers With DNA Repair-Deficiency']	0	0	0	Patients were randomized 1:1 to receive either a combination of trabectedin (1.1 mg/m²) and olaparib or treatment of the physician's choice.	The DCR at 16 weeks was similar between the trabectedin+olaparib and physician's choice arms, indicating no significant clinical benefit over standard treatments.	No difference for BRCAness in interim analysis.	The combination was associated with hematological toxicities, primarily cytopenias and infections, leading to dose reductions in a significant number of patients.	(76)	2018-10-25	2023-12-19	102
NCT03161132	olaparib	PARP	doxorubicin [pegylated liposomal doxorubicin]	DNA intercalation	PHASE2	COMPLETED	['Advanced Ovarian Cancer']	1	1	0	Patients initially received six cycles of olaparib 300 mg twice daily (b.i.d.) plus intravenous pegylated liposomal doxorubicin (PLD) at 40 mg/m² (PLD40) every 28 days, followed by maintenance with olaparib 300 mg b.i.d. until progression or toxicity.	The overall DCR was 77%, with 29% PR and 48% SD. The 6-month PFS was 47%, with a mPFS of 5.8 months. The PLD dose was reduced to 30 mg/m² (PLD30) due to toxicity.	Positive for higher baseline Receptor for Advanced Glycation End Products (RAGE) levels. Baseline RAGE expression correlated positively with CD31, GAS-6, PAI-1, CALR, and MERTK, and negatively with AURKA.	Grade 3 treatment-related AEs occurred in 74% of patients, with neutropenia and anemia being most common. Serious AEs were less frequent with PLD30 (21%) than PLD40 (47%), and PLD30 had fewer delays (32% vs. 38%) and dose reductions (16% vs. 22%).	(56)(57)	2017-12-13	2022-12-31	32
NCT00819221	olaparib	PARP	doxorubicin [liposomal doxorubicin]	DNA intercalation	PHASE1	TERMINATED	['Solid Tumors']	1	1	0	Olaparib (continuous or intermittent) was administered in 28-day cycles with PLD (40 mg/m² on day 1). Seven olaparib dose cohorts (50–400 mg bid) were tested to determine the recommended dose.	The ORR was 33%, with 14 of 42 patients responding, including 3 CRs. Of the responders, 13 had ovarian cancer, 10 were platinum-sensitive, and 11 had a gBRCA mutation.	Positive for gBRCA mutations	DLTs included grade 3 stomatitis and fatal pneumonia at 200 mg per 28-day cycle, and grade 4 thrombocytopenia at 400 mg per 7-day cycle, with notable grade ≥3 and serious AEs.	(58)	2009-01-05	2021-12-22	44
NCT00516724	olaparib	PARP	carboplatin	Interstrand cross linker	PHASE1	ACTIVE_NOT_RECRUITING	['Triple Negative Metastatic Breast Cancer', 'Advanced Ovarian Cancer', 'Carboplatin', 'Paclitaxel']	0	0	1	The study had three arms: Part A with olaparib and carboplatin, Part B with olaparib, carboplatin, and paclitaxel, and Part C with olaparib and paclitaxel. Different doses were tested to identify the optimal combination for further studies.	Toxicities hindered the establishment of a well-tolerated dosing regimen.		Bone marrow suppression, mainly neutropenia and thrombocytopenia, led to frequent dose modifications. Adverse effects included DLTs in two patients with grade 1 thrombocytopenia and grade 2 neutropenia. Non-hematologic events were mainly grade 1–2, including fatigue and nausea.	(77)	2007-06-22	2024-04-11	189
NCT02308072	olaparib	PARP	cisplatin	Interstrand cross linker	PHASE1	ACTIVE_NOT_RECRUITING	['Head and Neck Cancer']	0	0	0	Cisplatin-based chemoradiotherapy (C-CRT) was combined with olaparib, which was escalated in dose (50 mg or 100 mg bd) and duration (3 or 4 days per week).	Although the combination of C-CRT and olaparib showed promising anti-tumor activity, excessive acute toxicity prevented its advancement to further studies.		Excess acute toxicity seen this combinatio. DLTs occurred in higher-dose cohorts (50 mg bd for 4 days, 100 mg bd for 3 days), with the 50 mg bd 3-day cohort experiencing 4 DLTs, including 1 fatality. No DLTs were observed in the 50 mg bd 3-day cohort.	(78)	2015-09	2025-02
NCT01445418	olaparib	PARP	carboplatin	Interstrand cross linker	PHASE1	COMPLETED	['Breast Cancer', 'Ovarian Cancer']	1	0	0	Olaparib (400 mg BID, days 1-7) was combined with carboplatin AUC 3-5 on day 1 or 2 every 21 days for up to 8 cycles, followed by olaparib 400 mg BID maintenance.	The regimen showed modest activity in sporadic TNBC, with a 22% response rate, including 1 CR lasting 69+ months and 5 PRs (9%) with a median duration of 4 months.	No correlation for biomarkers with response, but potential relevance for BRCA1 exon 1-2 deletion in BRCA wild-type patients	DLTs included thrombocytopenia and symptomatic hyponatremia at carboplatin AUC 5. Grade 3/4 AEs included neutropenia, thrombocytopenia, and anemia.	(79)	2008-05-12	2019-10-18	103
NCT01074970	rucaparib	PARP	cisplatin	Interstrand cross linker	PHASE2	COMPLETED	['Breast Cancer']	0	0	0	Patients were randomized to receive either cisplatin 75 mg/m² on day 1 every 3 weeks for 4 cycles (C arm) or cisplatin plus rucaparib 24-30 mg IV on days 1-3 every 3 weeks for 4 cycles, followed by oral rucaparib maintenance therapy (CR arm).	There was no significant difference in 2-year Disease-Free Survival (DFS) between the two treatment arms, but an exploratory analysis suggested a potential benefit of combination therapy in patients who received anthracycline-based neoadjuvant therapy	No link for BRCA mutations	The combination of cisplatin and rucaparib was generally well-tolerated, with toxicity profiles similar to cisplatin alone. 21% of patients required cisplatin dose reductions, and 43.8% experienced treatment delays. Rucaparib dose reduction occurred in 6%.	(80)	2010-02	2018-12-15	135
NCT01009190	rucaparib	PARP	carboplatin	Interstrand cross linker	PHASE1	COMPLETED	['Advanced Solid Tumors']	1	1	0	Patients received escalating doses of i.v. rucaparib with various chemotherapy regimens: Arm A (rucaparib 24 mg + carboplatin AUC 4) before switching to oral rucaparib combined with i.v. carboplatin in Arm A after a protocol amendment.	Sixty-three point six percent of patients receiving oral rucaparib and carboplatin had disease control for ≥12 weeks. PRs were observed in 3 patients, including 2 with BRCA mutations. The combination was effective, with the lower rucaparib dose (240 mg daily) showing synergy with DNA-damaging agents, consistent with prior studies.	Positive for BRCA1/2 mutations	The most common grade 3 or higher AEs were neutropenia and thrombocytopenia.	(81)	2010-02	2014-04	85
NCT00782574	olaparib	PARP	cisplatin	Interstrand cross linker	PHASE1	COMPLETED	['Advanced Solid Tumors']	1	1	0	The treatment arms included continuous olaparib (50–200 mg twice daily) in combination with cisplatin (60–75 mg/m² intravenously) on day 1 of each cycle, and intermittent olaparib (50 mg twice daily, days 1–5) in combination with cisplatin (60 mg/m² intravenously).	The overall ORR was 41% for patients with measurable disease. Patients with BRCA1/2 mutations and ovarian or breast cancer showed promising responses, with ORRs of 43% and 71%, respectively.	Positive for BRCA1/2 mutations	DLTs included grade 3 neutropenia with cisplatin 75 mg/m² and continuous olaparib (100 mg or 200 mg bid), and grade 3 lipase elevation with cisplatin 75 mg/m² and olaparib (100 mg bid, days 1–10 or 50 mg bid, days 1–5). The most common grade ≥3 AEs were neutropenia, anemia, and leucopenia.	(82)	2008-11-12	2023-12-07	57
NCT01345357	cep-9722	PARP	cisplatin, gemcitabine	Multiple Agents	PHASE1	COMPLETED	['Solid Tumors or Mantle Cell Lymphoma']	0	0	1	The combination regimen consisted of cisplatin 75 mg/m² on day 1, gemcitabine 1250 mg/m² on days 1 and 8, along with CEP-9722 administered orally at doses ranging from 150 to 400 mg twice daily on days 2-7 of the 21-day cycle.	The combination of CEP-9722 with gemcitabine and cisplatin was well-tolerated but discontinued due to inconsistent drug exposure and ongoing hematological toxicities.		The most common grade 3/4 AEs were neutropenia and leukopenia. AEs led to discontinuation in 33% of patients	(83)	2011-05	2013-01	24
NCT00678132	olaparib	PARP	cisplatin, gemcitabine	Multiple Agents	PHASE1	COMPLETED	['Neoplasms']	0	0	1	At Dose Level 1 (DL1), olaparib 100 mg BID (days -2 to 2), gemcitabine 500 mg/m² (days 1 and 8), and cisplatin 60 mg/m² (day 1); at Dose Level -1 (DL-1), olaparib 100 mg QD, gemcitabine 400 mg/m², and cisplatin 50 mg/m² werwe given.	The combination of olaparib, gemcitabine, and cisplatin showed PARP inhibition but was limited by significant hematological toxicity.		Combination was associated with significant myelosuppression	(84)	2008-04-24	2010-11-23	23
NCT02163694	veliparib	PARP	carboplatin, paclitaxel	Multiple Agents	PHASE3	COMPLETED	['Metastatic Breast Cancer']	0	1	0	The treatment arms were: Veliparib + Carboplatin/Paclitaxel (veliparib 120 mg twice daily with carboplatin/paclitaxel), Veliparib Monotherapy (veliparib 300-400 mg twice daily after carboplatin/paclitaxel discontinuation), and Placebo + Carboplatin/Paclitaxel (placebo with carboplatin/paclitaxel).	The study assessed veliparib added to carboplatin/paclitaxel for PFS, showing a modest but non-significant improvement.	Positive for germline BRCA1/2 mutations	The exposure-safety analysis did not reveal a meaningful trend in AEs (AEs) based on veliparib exposure levels.	(85)	2014-07-17	2024-01-25	509
NCT01296763	olaparib	PARP	irinotecan, cisplatin	Multiple Agents	PHASE1	COMPLETED	['Pancreatic Cancer']	0	0	1	The treatment arms were Olaparib plus IC (100 mg twice daily on days 1 and 8, with irinotecan 70 mg/m² and cisplatin 25 mg/m² on days 1 and 8)	Olaparib combined with IC in patients with PDAC caused significant toxicity and did not present an acceptable risk/benefit profile for further investigation.		Treatment with this dose of olaparib plus IC alone was also linked to significant hematologic toxicity, including grade ≥3 drug-related neutropenia, lymphopenia, and anemia.	(86)	2011-01	2016-02	18
NCT01296763	olaparib	PARP	irinotecan, cisplatin, mitomycin c	Multiple Agents	PHASE1	COMPLETED	['Pancreatic Cancer']	0	0	1	The treatment arm for ICM was olaparib plus irinotecan 70 mg/m² on days 1 and 8, cisplatin 25 mg/m² on days 1 and 8, and mitomycin C 5 mg/m² on day 1 of a 28-day cycle.	Olaparib combined with ICM in patients with PDAC caused significant toxicity and did not present an acceptable risk/benefit profile for further investigation.		Combination of olaparib at a dose level of 100 mg twice daily on days 1 and 8 plus ICM had an unacceptable tolerability profile for further study.	(86)	2011-01	2016-02	18
NCT02860819	veliparib	PARP	carboplatin, gemcitabine	Multiple Agents	PHASE2	COMPLETED	['Testicular Cancer']	0	0	0	The treatment regimen consisted of gemcitabine (800 mg/m² on days 1 and 8 every 3 weeks), carboplatin (AUC 4 on day 1 every 3 weeks), and veliparib (250 mg twice daily, continuously).	The study did not meet the primary endpoint, with 1 patient achieving 12-month PFS. mPFS was 3.1 months and mOS was 10.5 months. Partial remission occurred in 4 patients, stabilization in 5, and a favorable response in 3.		Adverse effects included grade 3/4 neutropenia, anemia, and thrombocytopenia, with febrile neutropenia occurring in a smaller proportion of patients.	(87)	2016-08-01	2021-02-15	15
NCT02944396	veliparib	PARP	nivolumab, carboplatin, paclitaxel	Multiple Agents	PHASE1	COMPLETED	['Non-Small Cell Lung Cancer']	1	0	0	Veliparib 120 mg twice daily (BID) in combination with nivolumab 360 mg (Q3W), carboplatin (AUC 6 mg/mL∙min), and paclitaxel 200 mg/m² (C/PAC).	The ORR for Veliparib + nivolumab + C/PAC (Carboplatin + Paclitaxel) was 33%, with the RP2D determined to be veliparib 120 mg, nivolumab, and C/PAC.		The most frequent AEs included fatigue, anemia, neutropenia, diarrhea, and dyspnea.	(88)	2016-12-23	2019-10-02	25
NCT01063816	veliparib	PARP	carboplatin, gemcitabine	Multiple Agents	PHASE1	COMPLETED	['Advanced Solid Tumors']	0	1	0	Veliparib combined with carboplatin (AUC 4) on day 1 and gemcitabine (800 mg/m²) on days 1 and 8 of a 21-day cycle for up to 10 cycles, followed by optional veliparib maintenance therapy.	Responses were observed in 69% of patients with BRCA-deficient ovarian cancer, including 45% with PRs and 24% with CRs.	Positive for BRCA-deficient ovarian cancer	The most common AEs were hematological, including thrombocytopenia and neutropenia.	(89)	2010-01	2016-08	79
NCT01281150	veliparib	PARP	carboplatin, paclitaxel	Multiple Agents	PHASE1	COMPLETED	['Adult Solid Neoplasm', 'Estrogen Receptor Negative', 'Estrogen Receptor Positive', 'HER2/Neu Negative', 'Male Breast Carcinoma', 'Progesterone Receptor Negative', 'Recurrent Breast Carcinoma', 'Stage IIIB Breast Cancer', 'Stage IIIC Breast Cancer', 'Stage IV Breast Cancer', 'Triple-Negative Breast Carcinoma']	1	0	0	Veliparib (50-200 mg BID) was tested with weekly carboplatin (AUC 2) and paclitaxel (80 mg/m²) in a 21-day cycle.	Demonstrated promising clinical activity: Overall ORR was 65%, with 63% in TNBC patients.		The most common grade 3/4 AEs were neutropenia, anemia, and thrombocytopenia.	(90)	2011-01		22
NCT02317874	talazoparib	PARP	carboplatin, paclitaxel	Multiple Agents	PHASE1	COMPLETED	['Advanced Malignant Solid Neoplasm', 'Metastatic Malignant Solid Neoplasm', 'Unresectable Malignant Solid Neoplasm']	1	0	0	The treatment arms included Schedule A, with talazoparib (100-1000 mcg) on days 1-7, carboplatin (AUC 6) on day 1, and paclitaxel (80 mg/m²) on days 1, 8, and 15. Schedule B involved talazoparib (100-1000 mcg) on days 1-3, carboplatin (AUC 6) on day 1, and paclitaxel (80 mg/m²) on days 1, 8, and 15.	Among the 11 patients with measurable disease, 27% achieved a PR, and 45% had SD. Schedule B, with MTD and RP2D of talazoparib 250 mcg, carboplatin (AUC 6), and paclitaxel (80 mg/m²), was tolerated, showing prolonged responses at the lower talazoparib dose.		The most common grade 3/4 AEs were leukopenia, neutropenia, and anemia, with one patient experiencing a grade 5 intracranial hemorrhage.	(91)	2015-09-08	2022-05-03	43
NCT02944396	veliparib	PARP	nivolumab, carboplatin, pemetrexed	Multiple Agents	PHASE1	COMPLETED	['Non-Small Cell Lung Cancer']	1	0	0	Varying veliparib doses (80-240 mg BID) with nivolumab, carboplatin, and pemetrexed.	The ORR for Veliparib + nivolumab + C/PEM (Carboplatin + Pemetrexed) was 42%. This combination may offer clinical benefits in certain NSCLC patients.		Common adverse effects included fatigue, nausea, anemia, neutropenia, thrombocytopenia, diarrhea, constipation, vomiting, cough, and dyspnea. Grade 3 or 4 AEs included anemia, neutropenia, and thrombocytopenia.	(88)	2016-12-23	2019-10-02	25
NCT01506609	veliparib	PARP	carboplatin, paclitaxel	Multiple Agents	PHASE2	COMPLETED	['Metastatic Breast Cancer']	1	0	0	Patients were randomized to receive either veliparib (120 mg BID, days 1-7) with carboplatin (AUC 6 mg/mL/min) and paclitaxel (175 mg/m²) on day 3 of a 21-day cycle, placebo with carboplatin/paclitaxel, or veliparib (40 mg BID, days 1-7) with temozolomide (150-200 mg/m², days 1-5).	The combination of veliparib with carboplatin and paclitaxel resulted in a significant improvement, achieving an ORR of 61.3%.	(Numerically Positive for BRCA1/2-mutated recurrent/metastatic breast cancer not statistically significant)	The combination of VCP showed a similar safety profile to the placebo with PCP, with common AEs including neutropenia, thrombocytopenia, and nausea. Serious AEs occurred in 27.1% of patients receiving the placebo with carboplatin and paclitaxel, 34.4% of patients receiving veliparib with carboplatin and paclitaxel.	(92)	2012-01-23	2020-09-02	294
NCT01506609	veliparib	PARP	temozolomide	alkylating agent	PHASE2	COMPLETED	['Metastatic Breast Cancer']	0	0	0	Veliparib (40 mg BID, days 1-7) with temozolomide (150-200 mg/m², days 1-5).	The combination showed inferior efficacy.		The combination of veliparib with temozolomide had fewer hematologic toxicities but more nausea. Serious AEs occurred in 17.2% of patients receiving veliparib with temozolomide.	(92)	2012-01-23	2020-09-02	294
NCT01617928	veliparib	PARP	carboplatin, paclitaxel	Multiple Agents	PHASE1	COMPLETED	['Solid Tumors']	1	0	0	Carboplatin (AUC 6 mg/mL·min) and paclitaxel (200 mg/m²) on day 3 of a 21-day cycle, with oral veliparib (40, 80, or 120 mg BID) given on days 1–7.	The RP2D was determined to be 120 mg BID. Six patients with NSCLC achieved PRs.		Common treatment-emergent AEs included leukopenia, neutropenia, anemia, thrombocytopenia, and elevated liver enzymes. Grade 3/4 AEs in ≥2 patients included neutropenia, leukopenia, anemia, and hyponatremia. No DLTs were observed.	(93)	2012-05	2013-07	12
NCT01081951	olaparib	PARP	carboplatin, paclitaxel	Multiple Agents	PHASE2	ACTIVE_NOT_RECRUITING	['Ovarian Cancer']	1	1	0	The Olaparib plus chemotherapy group received olaparib (200 mg twice daily on days 1–10), paclitaxel (175 mg/m² on day 1), and carboplatin (AUC 4 mg/mL·min on day 1), followed by olaparib maintenance (400 mg twice daily). The chemotherapy alone group received paclitaxel (175 mg/m² on day 1) and carboplatin (AUC 6 mg/mL·min on day 1), with no further treatment.	PFS was longer with olaparib plus chemotherapy (12.2 months) than with chemotherapy alone (9.6 months).	Positive for BRCA mutations.	Common AEs like alopecia, nausea, neutropenia, diarrhea, headache, peripheral neuropathy, and dyspepsia were more frequent in the olaparib plus chemotherapy group, mostly mild-to-moderate. Grade 3+ events included neutropenia and anemia. Serious AEs were more common in the chemotherapy-only group.	(94)	2010-02-04	2024-12-31	162
NCT01560104	veliparib	PARP	carboplatin, paclitaxel	Multiple Agents	PHASE2	COMPLETED	['Non-Small -Cell Lung Cancer']	1	0	0	The Veliparib group received carboplatin, paclitaxel, and veliparib (120 mg) on days 1–7 of each 3-week cycle for up to 6 cycles. The placebo group received carboplatin, paclitaxel, and placebo on the same schedule.	Demonstrated a favorable trend in PFS and OS compared to chemotherapy alone. ORRs were similar, but veliparib showed a longer duration of response.		Grade III/IV AEs: Neutropenia, thrombocytopenia, and anemia were similar between both groups.	(95)	2012-02	2014-09	160
NCT02483104	veliparib	PARP	carboplatin, paclitaxel	Multiple Agents	PHASE1	COMPLETED	['Ovarian Cancer']	1	0	0	The study had two treatment arms: Arm 1 received veliparib 100 mg twice daily, and Arm 2 received veliparib 150 mg twice daily, with both arms also receiving carboplatin (AUC 6 mg/mL/min) on day 1 and paclitaxel 80 mg/m² on days 1, 8, and 15 of a 21-day cycle.	In 5 assessable patients, the ORR was 100%, with 1 CR (100 mg b.i.d.) and 4 PRs (1 in 100 mg b.i.d., 3 in 150 mg b.i.d.). CA-125 responses were observed in 8 of 9 patients (89%).		The most common grade 3/4 events being neutropenia, alopecia, and neuropathy.	(96)	2015-07	2016-07	9
NCT01650376	olaparib	PARP	carboplatin, paclitaxel	Multiple Agents	PHASE1/2	UNKNOWN	['Stage III Ovarian Cancer', 'Stage IV Ovarian Cancer', 'Uterine Cancer']	1	1	0	Olaparib tablets were given twice daily on days 1–3 each week, combined with fixed-dose metronomic carboplatin (AUC 2) and paclitaxel (60 mg/m²) weekly for 3 out of 4 weeks.	The combination resulted in a 54% ORR, with 24% achieving complete remission. Patients with BRCA mutations had significantly longer PFS (12.1 months) and OS (24.1 months) than those without.	Positive for BRCA mutations.	The most common grade 3-4 side effects were hematological, with no treatment-related deaths.	(97)	2012-08	2019-12
NCT01489865	veliparib	PARP	oxaliplatin, leucovorin, fluorouracil	Multiple Agents	PHASE1/2	UNKNOWN	['Metastatic Pancreatic Cancer']	1	1	0	Patients received modified FOLFOX6 (without 5-FU bolus) every 2 weeks, combined with veliparib (200 mg twice daily on days 1-7 of each cycle).	The Phase II cohorts met the primary endpoint with an ORR ≥ 25%, and the highest ORR of 58% was seen in platinum-naïve, FH+, and DDR mutation-positive patients.	Positive for family history of breast or ovarian cancer (FH+) and DDR mutations (BRCA1/2, PALB2, ATM)	The most common grade 3/4 side effects were myelosuppression and nausea/vomiting.	(98)	2011-02	2020-12	64
NCT01711541	veliparib	PARP	carboplatin, paclitaxel	Multiple Agents	PHASE1/2	COMPLETED	['Head and Neck Squamous Cell Carcinoma', 'Stage IVA Oropharyngeal Carcinoma AJCC v7', 'Stage IVB Oropharyngeal Carcinoma AJCC v7']	1	0	0	The treatment arm involved induction with carboplatin (AUC 6 on day 1), paclitaxel (100 mg/m² on days 1, 8, and 15), and veliparib (200, 250, 300, or 350 mg BID on days 1-7) every 21 days for 2 cycles, followed by standard chemoradiotherapy.	Of 13 patients evaluated, 9 (69%) achieved a PR or CR. At a median follow-up of 16.7 months, 12-month OS was 76%, PFS was 75%, with high 2-year survival rates.		The most common grade 3+ events were neutropenia, thrombocytopenia, and anemia , with higher veliparib doses linked to more hematologic toxicities. Three patients had grade 4 events: neutropenia, dose-limiting thrombocytopenia, and both.	(99)	2012-10-22	2023-05-15	24
NCT01104259	veliparib	PARP	cisplatin, vinorelbine tartrate	Multiple Agents	PHASE1	COMPLETED	['Estrogen Receptor-negative Breast Cancer', 'HER2-negative Breast Cancer', 'Hereditary Breast/Ovarian Cancer - BRCA1', 'Hereditary Breast/Ovarian Cancer - BRCA2', 'Male Breast Cancer', 'Progesterone Receptor-negative Breast Cancer', 'Recurrent Breast Cancer', 'Stage IV Breast Cancer', 'Triple-negative Breast Cancer']	1	1	0	Study evaluated the dose escalation of veliparib (20-300 mg BID) combined cisplatin at 75 mg/m² on day 1, and vinorelbine at 25 mg/m² on days 1, 8, and 15	The combination yielded a 55% response rate (2 CRs, 19 PRs), with higher efficacy in BRCA1/2+ patients (73%) versus BRCA1/2- patients (53%).	Potential benefit for BRCA mutation carriers and sporadic TNBC.	The treatment was well tolerated, with common adverse effects including nausea, anemia, and fatigue (mostly grade 1/2). Grade 3/4 adverse effects included neutropenia, anemia, and thrombocytopenia.	(100)	2010-07	2017-04	50
NCT01281852	veliparib	PARP	cisplatin, paclitaxel	Multiple Agents	PHASE1	COMPLETED	['Cervical Adenocarcinoma', 'Cervical Adenosquamous Carcinoma', 'Cervical Squamous Cell Carcinoma, Not Otherwise Specified', 'Recurrent Cervical Carcinoma', 'Stage IVB Cervical Cancer AJCC v6 and v7']	1	0	0	Paclitaxel (175 mg/m² on day 1), cisplatin (50 mg/m² on day 2), and escalating doses of veliparib (50 to 400 mg orally, twice daily on days 1–7).	The overall ORR for 29 patients with measurable disease was 34%, increasing to 60% at the 400 mg dose level. The mPFS was 6.2 months, and mOS was 14.5 months.	No association for FANCD2 foci status	The adverse effects included a combination of grade 4 dyspnea, grade 3 neutropenia lasting ≥3 weeks, and febrile neutropenia, which were observed as DLT in one patient.	(101	2011-03-14	2017-02-11	37
NCT00516438	olaparib	PARP	topotecan	topoisomerase inhibitor	PHASE1	COMPLETED	['Malignant Solid Tumors']	0	0	1	Four cohorts received intravenous topotecan (0.5 or 1.0 mg/m²/day for 3 days) combined with oral olaparib (50, 100, or 200 mg BID) for six cycles.	Due to dose-limiting hematological AEs and a sub-therapeutic MTD, further development combination was discontinued.		Common AEs included fatigue, gastrointestinal issues, and dose-related neutropenia, which was dose-limiting.	(44)	2007-07	2009-11
NCT00553189	veliparib	PARP	topotecan	topoisomerase inhibitor	PHASE1	COMPLETED	['Solid Tumors', 'Lymphomas']	0	0	1	Schedule A: Topotecan (1.2 mg/m²/day) on days −8 and 2–5, and veliparib (10 mg BID) on days 1–7 in cycle 1; Schedule B: Topotecan (0.75 mg/m²/day) on days 1–5, and veliparib (10 mg BID) on days 2–5 in cycle 1, then both on days 1–5 from cycle 2 onward; Schedule C: Topotecan (0.75 mg/m²/day) on days 1–5, and veliparib (10 mg BID) on day 1 each cycle.	The trial provided clinical evidence of a PARP inhibitor's interaction with a topoisomerase I inhibitor, highlighting the need for optimal dosing schedules to balance efficacy and toxicity.		Dose-limiting toxicities primarily related to myelosuppression.	(45)	2007-08-09	2011-09-28	31
NCT02044120	niraparib	PARP	irinotecan	Topoisomerase inhibitor	PHASE1	COMPLETED	['Ewing Sarcoma']	1	0	0	Patients were assigned to niraparib (days 1-7) and escalating doses of irinotecan days 2-6).	The combination of niraparib and irinotecan was tolerable at lower doses, showing some clinical activity, with one confirmed PR and a mPFS of 16.3 weeks		DLTs, including grade 3 colitis, anorexia, or alanine aminotransferase elevation.	(74)	2014-05	2021-01	34
NCT04217798	niraparib	PARP	etoposide	topoisomerase inhibitor	PHASE2	UNKNOWN	['Ovarian Cancer']	1	1	0	Niraparib (200 mg/100 mg alternate once daily) and oral etoposide (50 mg once daily) on days 1-20 of a 30-day cycle for 6-8 cycles, followed by niraparib until disease progression or intolerable toxicity.	Niraparib combined with etoposide showed antitumor activity in platinum-resistant/refractory ovarian cancer, with a mPFS of 4.2 months, ORR of 26.9%, and DCR of 57.7%..	Positive for BRCA mutation and HRD	28% of patients experienced grade ≥3 AEs, with no treatment-related discontinuations	(42)	2020-05-21	2022-06-01
NCT04725994	idx-1197	PARP	irinotecan	topoisomerase inhibitor	PHASE1/2	RECRUITING	['Gastric Cancer']	1	1	0	Venadaparib in combination with irinotecan. 3+3 dose escalation scheme was used.	The combination showed promising efficacy, with an ORR of 57.1% in HRD mutation-positive patients and a mPFS of 5.6 months, compared to 4.0 months in HRD-negative patients.	Positive for HRD-related gene mutations (BRCA2, ATM, ATR, BARD1)	Not Available	(43)	2021-06-28	2026-06-30
NCT03318445	rucaparib	PARP	irinotecan	topoisomerase inhibitor	PHASE1	COMPLETED	['Solid Tumor, Unspecified, Adult']	1	1	0	The study tested three arms: Arm 1 (rucaparib 400 mg BID and irinotecan 65 mg/m² every 2 weeks), Arm 2 (rucaparib 400 mg BID and irinotecan 100 mg/m² every 2 weeks), and Arm 3 (rucaparib 400 mg BID and irinotecan 100 mg/m² every 3 weeks).	Clinical benefit, defined as PRs or SD lasting over 6 months, was observed in 6 evaluable patients, with durable responses in 3 patients with specific genetic mutations.	Positive for ATM, PALB2, and BRCA mutations	The most common grade 3-4 AE was neutropenia, while other common AEs included neutropenia, diarrhea, nausea, and fatigue, primarily grade 1-2.	(102)	2018-01-12	2021-03-01	22
