# Supplementary material for: Clinical outcomes of DNA-damaging agents and DNA damage response inhibitors combinations in cancer: a data-driven review
Source: Front Oncol. 2025 Jun 10;15:1577468. doi: 10.3389/fonc.2025.1577468 (PMC12185500; doi:10.3389/fonc.2025.1577468)
Supplement: Supplementary Table 2 — This table summarizes DDAs-NonPARPi combination-arm trials, including study ID, drugs, cancer types, phase, status, efficacy, biomarkers, toxicity-related discontinuations, adverse effects, treatment regimens, and trial dates/enrollment and scores, as defined in the method section. Abbreviations: partial response (PR), dose-limiting toxicity (DLT), recommended phase 2 dose (RP2D), stable disease (SD), objective response rate (ORR), disease control rate (DCR), median progression-free survival (mPFS), overall survival (mOS), adverse events (AEs), complete response (CR), duration of response (DoR), twice daily (BID), maximum tolerated dose (MTD), pharmacokinetics (PK), small-cell lung cancer (SCLC), non-small-cell lung cancer (NSCLC), primary platinum-resistant ovarian cancer (PROC), extrapulmonary small cell neuroendocrine carcinoma (EP-SCNC). [file Table2.csv]

study_id	ddri_drug_names	ddri_class	damaging_drug_names	damaging_classes	study_phase	overallStatus	conditions	Overall efficacy	Biomarker response score	Discontinued Due to Toxicity	Treatment	Outcomes	Biomarker-Response	Adverse Effects	Reference	startDate	completionDate	enrollment_actual
NCT04023669	prexasertib	CHK1/2	cyclophosphamide	alkylating agent	PHASE1	ACTIVE_NOT_RECRUITING	['Brain Tumor', 'Brain Tumor, Recurrent', 'Brain Tumor, Refractory', 'Brain Tumor, Pediatric', 'Medulloblastoma', 'Medulloblastoma Recurrent', 'Medulloblastoma, Non-WNT/Non-SHH', 'Medulloblastoma, Non-WNT/Non-SHH, Group 3', 'Medulloblastoma, Non-WNT/Non-SHH, Group 4', 'Brain Cancer', 'CNS Cancer', 'CNS Tumor', 'CNS Neoplasm']	0	1	0	Cyclophosphamide (IV) on days 1 and 15, and prexasertib (IV) on days 2 and 16, with cycles repeating every 28 days for up to 26 cycles, along with growth support (filgrastim/peg-filgrastim) as needed.	The MTD/RP2D was not established. mPFS was 1.9 months.One patient achieved a complete, sustained response.	Positive for SHH TP53 mutation, MYCN amplificatied medulloblastoma.	Dose level 3 was tolerated with no DLT.	(103)	2019-08-08	2025-03	21
NCT02272790	adavosertib	WEE1	doxorubicin [pegylated liposomal doxorubicin]	DNA intercalation	PHASE2	COMPLETED	['Ovarian, Fallopian Tube, Peritoneal Cancer, P53 Mutation']	1	0	0	Adavosertib 175 mg (Arm D) or 225 mg (Arm D2) twice daily on days 1–3, combined with Pegylated Liposomal Doxorubicin PLD 40 mg/m² IV on day 1, in 28-day (Arm D) or 8-day (Arm D2) cycles.	In Arm D, the treatment resulted in 2 PRs (33.3%) and 1 SD (16.7%). The ORR was 33.3% (2/6), and the DCR was 50% (3/6). The mPFS was 2.7 months (95% CI: 0.5–not calculable), and the mOS was 6.2 months (90% CI: 2.0–not calculable). In Arm D2, there was 1 PR (16.7%) and 4 SDs (66.7%). The ORR was 16.7% (1/6), and the DCR was 83.3% (5/6). Both mPFS and mOS were not calculable. The CA-125 response ra…		In Arms D and D2, no DLTs were reported. However, increasing the dose of adavosertib led to higher rates of diarrhea, fatigue, neutropenia, and thrombocytopenia. The incidence of anemia and vomiting decreased with higher doses. No patients required dose reduction due to AEs.	(104)	2015-01-30	2023-03-08	95
NCT03345784	adavosertib	WEE1	cisplatin	Interstrand cross linker	PHASE1	TERMINATED	['Cervical Carcinoma', 'Endometrioid Adenocarcinoma', 'Malignant Female Reproductive System Neoplasm', 'Recurrent Cervical Carcinoma', 'Stage I Uterine Corpus Cancer AJCC v7', 'Stage I Vaginal Cancer AJCC v6 and v7', 'Stage IA Uterine Corpus Cancer AJCC v7', 'Stage IB Cervical Cancer AJCC v6 and v7', 'Stage IB Uterine Corpus Cancer AJCC v7', 'Stage IB2 Cervical Cancer AJCC v6 and v7', 'Stage II C…	0	0	1	Adavosertib (100 mg/m² on days 1, 3, and 5) was combined with pelvic chemoradiation (45-50 Gy radiation and weekly cisplatin 40 mg/m²) over 5 weeks.	The study could not determine the RP2D due to clinical toxicity and early trial closure.		Adverse effects included DLTs at dose level 1 (adavosertib 100 mg daily on Days 1, 3, and 5), with one patient experiencing grade 4 thrombocytopenia and another with grade 1 creatinine elevation and thrombocytopenia, leading to a treatment hold. At dose level -1, one patient had grade 3 diarrhea as a DLT.	(105)	2018-05-29	2022-05-10	10
NCT02278250	gartisertib	ATR	carboplatin	Interstrand cross linker	PHASE1	COMPLETED	['Solid Tumor', 'Advanced Solid Tumor']	0	0	1	Cohort A tested gartisertib twice weekly (starting dose 10 mg), Cohort A2 used a more intensive schedule (100 mg BID), Cohort B1 combined gartisertib (350-500 mg) with carboplatin (AUC 5 mg/mL·min), and Cohorts C1–C3 expanded based on tumor biomarkers to assess efficacy using a three-stage design.	In the full analysis set, one patient in cohort B1 achieved a confirmed PR with gartisertib 400 mg and carboplatin, lasting 1 year and 8 months. SD was observed in 26.9% of cohort A, 34.8% of cohort A2, 37.5% of cohort B1, and 23.1% of cohort C, with three patients having SD for over six months. In cohort B1, four of seven patients with disease control were treated with gartisertib 400 mg and car…		Unexpected liver toxicity halted further dose escalation.	(106)	2015-01-26	2021-09-24	97
NCT02272790	adavosertib	WEE1	carboplatin	Interstrand cross linker	PHASE2	COMPLETED	['Ovarian, Fallopian Tube, Peritoneal Cancer, P53 Mutation']	1	0	0	Arms C and C2: Adavosertib 225 mg twice daily on days 1–3 (Arm C) or days 1–3, 8–10, 15–17 (Arm C2), with Carboplatin AUC5 IV on day 1, in 21-day cycles.	the combination of adavosertib and carboplatin showed significant efficacy in primary PROC, especially in arm C2, with an ORR of 66.7%, mPFS of 12.0 months, and mOS of 19.2 months, surpassing historical outcomes (ORRs of 5%–30%, mPFS of 3–4 months).		In Arm C, common adverse effects included nausea, fatigue, diarrhea, and vomiting. Two patients had DLTs of grade 2 diarrhea, and one had grade 3 nausea/vomiting. Five reduced adavosertib doses, and eight reduced carboplatin doses. In Arm C2, common effects were nausea, fatigue, diarrhea, neutropenia, and anemia. Eleven patients reduced both drug doses, with Arm C2 having the highest rate of grad…	(104)	2015-01-30	2023-03-08	95
NCT03012477	adavosertib	WEE1	cisplatin	Interstrand cross linker	PHASE2	COMPLETED	['Triple-negative Metastatic Breast Cancer']	0	1	0	Cisplatin 75 mg/m² i.v. followed 21 days later by cisplatin plus adavosertib 200 mg orally twice daily for five doses every 21 days.	The study found an ORR of 26%, missing the prespecified cutoff of >30%, with a mPFS of 4.9 months.	Positive for enriched immune gene expression and T-cell infiltration	Grade 3-5 treatment-related AEs occurred in 53% of patients, with diarrhea being the most common . One death from sepsis, possibly related to the therapy, was reported.	(107)	2017-01-18	2020-11-30	34
NCT02723864	veliparib, berzosertib	PARP + ATR	cisplatin	Interstrand cross linker	PHASE1	COMPLETED	['Neoplasms']	1	0	0	Cisplatin and berzosertib were administered on days 1, 2, 8, and 9, respectively, while veliparib was given orally twice daily during the chemotherapy cycle (D1-3 and D8-10) in 21-day cycles.	Of 34 evaluable patients, 2 (6%) had PRs (1 confirmed, 1 transient) and 22 had SD, demonstrating activity in patients previously treated with platinum-based therapies.		The combination therapy caused DLTs such as grade 4 thrombocytopenia, unresolved hypophosphatemia, and an infusion reaction. Common grade 3/4 toxicities included anemia, thrombocytopenia, neutropenia, hyponatremia, and hypophosphatemia.	(108)	2017-08-09	2021-12-31	53
NCT00648648	adavosertib	WEE1	cisplatin	Interstrand cross linker	PHASE1	COMPLETED	['Solid Tumors']	1	1	0	The study had three parts: Part 1, a single dose of AZD1775 with 14 days of observation; Part 2A, a single dose of AZD1775 with chemotherapy (cisplatin); and Part 2B, multiple doses of AZD1775 (twice or once daily) with chemotherapy (cisplatin).	The combination with cisplatin resulted in 2 PRs and 7 SDs in the single dosing part (2A), and 7 PRs and 16 SDs in the multiple dosing part (2B).	Positive for TP53 mutations	The most common AEs consisted of fatigue, nausea and vomiting, diarrhea, and hematologic toxicity.	(50)	2008-02-25	2014-01-06	206
NCT00648648	adavosertib	WEE1	carboplatin	Interstrand cross linker	PHASE1	COMPLETED	['Solid Tumors']	1	1	0	The study had three parts: Part 1, a single dose of AZD1775 with 14 days of observation; Part 2A, a single dose of AZD1775 with chemotherapy Carboplatin); and Part 2B, multiple doses of AZD1775 (twice or once daily) with chemotherapy (Carboplatin).	The combination with carboplatin resulted in 2 PRs and 3 SDs cases in the single dosing part (2A), and 2 PRs and 25 SDs in the multiple dosing part (2B).	Positive for TP53 mutations	Combination was generally well-tolerated, with manageable side effects primarily consisting of fatigue, nausea and vomiting, diarrhea, and hematologic toxicities.	(50)	2008-02-25	2014-01-06	206
NCT00861783	rigosertib sodium	PLK	oxaliplatin	Interstrand cross linker	PHASE1	COMPLETED	['Hepatoma', 'Advanced Solid Tumor']	1	0	0	ON 01910.Na (24-hour weekly infusion) was combined with oxaliplatin (biweekly 85 mg/m², 2-hour infusion), with ON 01910.Na dose escalation from 250 mg/m² to 1,350 mg/m² across four cohorts.	The combination produced objective tumor responses, with 1 PR in an ovarian cancer patient (11 weeks) and 1 in a breast cancer patient (13 weeks), while 4 patients with colon, ovarian, and renal cancers had SD (12–42 weeks).		No DLT was observed.Grade 3+ toxicities included pain, lethargy, weakness, pneumonia, hyponatremia, anemia, transient ischemic attack, vomiting, urinary tract infection, shortness of breath, and myocardial infarction.	(109)	2008-06	2011-07	16
NCT01164995	adavosertib	WEE1	carboplatin	Interstrand cross linker	PHASE2	COMPLETED	['Epithelial Ovarian Cancer']	1	1	0	Carboplatin (AUC 5 mg/mL⋅min) was combined with AZD1775 (225 mg orally twice daily over 2.5 days) in 21-day cycles until disease progression.	The response rate was 43%, with one patient achieving a CR; m PFS was 5.3 months, and m OS was 12.6 months; two patients had ongoing responses for over 31 and 42 months.	Positive for TP53 mutated ovarian cancer who were refractory or resistant to treatment	Combination showed manageable toxicity, with common AEs including fatigue, nausea, thrombocytopenia, diarrhea, and vomiting. The most frequent grade 3 or 4 events were thrombocytopenia and neutropenia.	(51)	2010-07	2023-04	24
NCT02157792	berzosertib	ATR	cisplatin	Interstrand cross linker	PHASE1	COMPLETED	['Advanced Solid Tumor']	1	0	0	Escalating doses of berzosertib (90-210 mg/m²) on days 2 and 9, and cisplatin (40-75 mg/m²) on day 1 every 3 weeks. The recommended Phase 2 dose was berzosertib 140 mg/m² (days 2 and 9) and cisplatin 75 mg/m² (day 1) Q3W.	Of 31 patients, four achieved a PR (2 confirmed, 2 unconfirmed) despite previous progression after platinum-based chemotherapy, suggesting that berzosertib + cisplatin may offer clinical benefit in treatment-resistant patients.		The most common grade ≥3 treatment-emergent AEs were neutropenia and anemia. Two dose-limiting toxicities were observed: a grade 3 hypersensitivity reaction and a grade 3 increase in alanine aminotransferase.	(110)	2012-12-10	2020-03-11	200
NCT02157792	berzosertib	ATR	cisplatin, gemcitabine	Multiple Agents	PHASE1	COMPLETED	['Advanced Solid Tumor']	0	0	1	The Berzosertib + Gemcitabine + Cisplatin arm) started with 18 mg/m² of berzosertib, 875 mg/m² of gemcitabine, and 60 mg/m² of cisplatin.	The combination of gemcitabine + cisplatin did not establish an RP2D due to toxicity concerns.		Three patients had a total of three DLTs. One patient had DLT of grade 4 thrombocytopenia.Due to these toxicities, dose escalation was halted.	(49)	2012-12-10	2020-03-11	200
NCT02319018	alisertib	AURK	oxaliplatin, leucovorin, fluorouracil	Multiple Agents	PHASE1	COMPLETED	['Malignant Digestive System Neoplasm']	0	0	0	Alisertib was administered at escalating doses, starting at 10 mg twice daily (Days 1–3), in combination with modified FOLFOX, which included leucovorin 400 mg/m², oxaliplatin 85 mg/m² on Day 2, and a continuous 5-FU infusion at 2400 mg/m² for 46 hours (Days 2–4) in 14-day cycles.	The combination showed limited efficacy: 1 colorectal cancer patient had a partial response, and 4 patients had stable disease.		The most frequent toxicities included nausea, diarrhea, fatigue, neuropathy, vomiting, anorexia, and anemia, with the majority being Grade 1–2.	(111)	2015-08-27	2018-09-29	14
NCT01601535	alisertib	AURK	irinotecan, temozolomide	Multiple Agents	PHASE1/2	COMPLETED	['Neuroblastoma']	1	1	0	Alisertib tablets (60 mg/m² for 7 days), irinotecan (50 mg/m² IV for 5 days), and temozolomide (100 mg/m² orally for 5 days) were administered. In the oral solution cohort, alisertib oral solution (45 mg/m² for 7 days) was given along with the same doses of irinotecan and temozolomide.	In the Phase II cohort, 21% of patients achieved PR, and the 1-year PFS rate was 34%. In the oral solution cohort, 25% of patients experienced DLT, with higher Cmax and exposure compared to the tablets.	Positive for MYCN non-amplified neuroblastoma.	In the Phase II cohort, hematologic toxicities, including neutropenia and thrombocytopenia, were the most common grade 3+ adverse effects. Nonhematologic toxicities were mostly lower grade, although some patients experienced grade 3 diarrhea.	(112)	2012-05	2018-07-25	54
NCT02513563	adavosertib	WEE1	carboplatin, paclitaxel	Multiple Agents	PHASE2	COMPLETED	['Lung Cancer']	1	0	0	Carboplatin (AUC 5) and paclitaxel (175 mg/m²) were combined with AZD1775 (225 mg orally once daily for 1 day and twice daily for 2 days during days 1-3 of a 21-day cycle) for up to 6 cycles, followed by AZD1775 maintenance until disease progression, intolerance, or withdrawal.	The study achieved its primary endpoint with a mPFS of 4.8 months. Secondary endpoints included a mOS of 7.3 months, DCR of 60.9%, median DoR of 4.44 months, and median SD duration of 3.5 months.		While the combination was generally safe, over a third of patients experienced grade 3 AEs, and 10% required dose reductions or treatment delays due to AEs.	(113)	2015-10-30	2023-11-28	42
NCT01139775	rabusertib	CHK1/2	cisplatin, pemetrexed	Multiple Agents	PHASE1/2	COMPLETED	['Non Small Cell Lung Cancer']	0	0	1	In the LY+Pem+Cis Arm, patients received 500 mg/m² pemetrexed and 75 mg/m² cisplatin on Day 1, plus 275 mg LY2603618 on Day 2 for four cycles, followed by maintenance with pemetrexed and LY2603618 until disease progression. In the Pem+Cis Arm, patients received the same induction regimen but continued maintenance with pemetrexed alone until disease progression.	LY+Pem+Cis demonstrated superior PFS compared to Pem+Cis (mPFS: 4.7 vs. 1.5 months, P = 0.022). While the combination met the primary endpoint of improved PFS, the increased risk of blood clots led to its discontinuation in advanced non-squamous NSCLC.		The LY+Pem+Cis arm experienced the serious thromboembolic events, with seven patients affected.	(114)	2011-02	2014-08	76
NCT03641547	berzosertib	ATR	cisplatin, capecitabine	Multiple Agents	PHASE1	COMPLETED	['Oesophageal Adenocarcinoma', 'Squamous Cell Carcinoma', 'Solid Tumor']	1	0	0	In Arm A1 (Oesophageal Cancer with RT), berzosertib was combined with radiotherapy (35 Gy over 15 fractions) across six dose levels. In Arm A2 (Advanced Solid Tumours with Chemotherapy), berzosertib was combined with cisplatin and capecitabine, with dose escalation to determine the optimal dose.	In cohort A2, eight patients showed 3 PRs, 4 SDs, and 1 progression. mPFS was 232 days, and mOS was 427 days, indicating promising activity.		In Cohort A2, 56% of patients discontinued capecitabine early, mainly due to disease progression and neutropenia, while 50% stopped cisplatin early, primarily because of disease progression. Five serious AEs occurred in three patients, including pyrexia, neutropenia, sepsis, vomiting, and chest pain. No treatment-related deaths were reported.	(115)	2018-12-04	2022-04-04	36
NCT03829410	onvansertib	PLK	leucovorin, fluorouracil, irinotecan, bevacizumab	Multiple Agents	PHASE1/2	COMPLETED	['Metastatic Colorectal Cancer', 'KRAS Gene Mutation']	1	1	0	Onvansertib is administered orally at 12 mg/m² (Phase 1b) or 15 mg/m² (Phase 2) on Days 1–5 and 15–19 of each 28-day cycle. Bevacizumab is given intravenously at 5 mg/kg on Day 1. FOLFIRI consists of irinotecan (180 mg/m² IV), leucovorin (400 mg/m² IV), and 5-FU (400 mg/m² bolus + 2400 mg/m² continuous infusion) on Day 1 of each 28-day cycle.	The study showed 7 PRs, with a confirmed ORR of 37.5% and unconfirmed ORR of 43.7%. Seven patients had SD, resulting in a clinical benefit rate of 87.5%. The mPFS was 12.6 months, and the median DOR was 9.5 months.	Positive for KRAS-mutated metastatic colorectal cancer	Neutropenia was the main toxicity during the DLT period.	(116)	2019-05-06	2024-01-29	68
NCT04752696	onvansertib	PLK	leucovorin, fluorouracil, irinotecan [nanoliposomal irinotecan]	Multiple Agents	PHASE2	ACTIVE_NOT_RECRUITING	['Pancreatic Ductal Adenocarcinoma']	1	0	0	Onvansertib (12 mg/m²) is administered orally daily from Day 1-10 for two 2-week cycles, alongside nal-IRI (70 mg/m²), leucovorin (400 mg/m²), and 5-FU (2400 mg/m²). Dosing may be adjusted based on dose-limiting toxicities (DLTs). In the Treatment Period, participants receive Onvansertib at the selected dose in 2-week cycles, combined with nal-IRI, leucovorin, and 5-FU.	The combination achieved an ORR of 19% and mPFS of 5.0 months, compared to historical controls with an ORR of 7.7% and mPFS of 3.1 months.		Not Available	(117)	2021-02-03	2024-03-11	43
NCT02341456	adavosertib	WEE1	carboplatin, paclitaxel	Multiple Agents	PHASE1	COMPLETED	['Advanced Solid Tumours']	1	0	0	Adavosertib (175 mg BID for 2.5 days) was combined with carboplatin or with paclitaxel plus carboplatin, while 225 mg BID of adavosertib was combined with paclitaxel plus carboplatin.	Preliminary antitumor activity showed a 16.7% PR (2 of 12 evaluable patients) at the RP2D of 175 mg BID adavosertib. PK analysis revealed 30–45% higher exposure in Asian patients compared to Western patients.		Adavosertib 175 mg BID with carboplatin or paclitaxel plus carboplatin was tolerable. However, two patients on adavosertib 225 mg BID with paclitaxel plus carboplatin experienced DLTs (grade 4 sepsis and grade 5 acute respiratory distress syndrome). Common grade ≥3 AEs included anemia, neutropenia, thrombocytopenia, and febrile neutropenia.	(118)	2015-01-16	2018-07-09	19
NCT01357161	adavosertib	WEE1	carboplatin, paclitaxel	Multiple Agents	PHASE2	COMPLETED	['Ovarian Cancer']	1	1	0	Arm1 received adavosertib (225 mg twice daily for 2.5 days) with carboplatin and paclitaxel, while the arm2 received placebo with the same chemotherapy, for up to six cycles or until disease progression.	Adavosertib plus chemotherapy (A+C) improved PFS compared to placebo plus chemotherapy (P+C), with a mPFS of 7.9 months versus 7.3 months.	Positive for TP53 mutation	A+C was associated with more AEs compared to P+C, including higher rates of diarrhea, vomiting, and anemia. Grade ≥3 AEs were also more common in the A+C group.	(119)	2011-07-26	2016-08-08	136
NCT02272790	adavosertib	WEE1	gemcitabine	Ribonucleotide reductase inhibitor	PHASE2	COMPLETED	['Ovarian, Fallopian Tube, Peritoneal Cancer, P53 Mutation']	0	0	0	Adavosertib 175 mg daily on days 1–2, 8–9, 15–16 + Gemcitabine 1,000/800 mg/m² IV on days 1, 8, 15, 28-day cycle.	The combination of adavosertib with gemcitabine showed limited activity, with an ORR of 11.1%.		Common non-hematologic AEs included nausea, vomiting, and fatigue. Hematologic AEs were neutropenia and anemia. Two patients had grade 4 neutropenia. Dose reductions occurred for adavosertib in 2 patients and for gemcitabine in 6 patients.	(104)	2015-01-30	2023-03-08	95
NCT04023669	prexasertib	CHK1/2	gemcitabine	Ribonucleotide reductase inhibitor	PHASE1	ACTIVE_NOT_RECRUITING	['Brain Tumor', 'Brain Tumor, Recurrent', 'Brain Tumor, Refractory', 'Brain Tumor, Pediatric', 'Medulloblastoma', 'Medulloblastoma Recurrent', 'Medulloblastoma, Non-WNT/Non-SHH', 'Medulloblastoma, Non-WNT/Non-SHH, Group 3', 'Medulloblastoma, Non-WNT/Non-SHH, Group 4', 'Brain Cancer', 'CNS Cancer', 'CNS Tumor', 'CNS Neoplasm']	0	0	1	Gemcitabine (IV) on days 1 and 15, and prexasertib (IV) on days 2 and 16, with cycles repeating every 28 days for up to 26 cycles. Growth factor support with filgrastim or peg-filgrastim may be provided as needed.	The MTD/RP2D was not established, and no objective responses were observed. The mPFS was 2.1 months.		Dose level 1 was not tolerated.	(103)	2019-08-08	2025-03	21
NCT00648648	adavosertib	WEE1	gemcitabine	Ribonucleotide reductase inhibitor	PHASE1	COMPLETED	['Solid Tumors']	1	1	0	The study had three parts: Part 1, a single dose of AZD1775 with 14 days of observation; Part 2A, a single dose of AZD1775 with chemotherapy (gemcitabine); and Part 2B, multiple doses of AZD1775 (twice or once daily) with chemotherapy (gemcitabine).	The combination with gemcitabine resulted in 1 PR and 8 SDs in the single dosing part (2A), and 3 PRs and 35 SDs in the multiple dosing part (2B).	Positive for TP53 mutation	Combination was generally well-tolerated, with manageable side effects primarily consisting of fatigue, nausea and vomiting, diarrhea, and hematologic toxicities.	(50)	2008-02-25	2014-01-06	206
NCT02797977	sra737	CHK1/2	gemcitabine	Ribonucleotide reductase inhibitor	PHASE1/2	COMPLETED	['Advanced Solid Tumors']	1	0	0	SRA737 (oral on days 2, 3, 9, 10, 16, and 17) + Gemcitabine (intravenous, 250 mg/m² on days 1, 8, and 15) in 28-day cycles until disease progression.	The ORR was 10.8% overall, with promising responses in multiple tumor types: 25% in anogenital cancer, and PRs observed in patients with anogenital cancer, cervical cancer, high-grade serous ovarian cancer, rectal cancer, and SCLC.		Common toxicities (nausea, vomiting, fatigue, diarrhea) were mostly mild to moderate. Anemia, neutropenia, and thrombocytopenia were grade ≥3 in 11.7%, 16.7%, and 10% of patients at the RP2D, respectively.	(120)	2016-07	2020-04-08	153
NCT02157792	berzosertib	ATR	gemcitabine	Ribonucleotide reductase inhibitor	PHASE1	COMPLETED	['Advanced Solid Tumor']	1	0	0	The Berzosertib + Gemcitabine arm (started with 18 mg/m² of berzosertib and 875 mg/m² of gemcitabine, escalating to 210 mg/m² of berzosertib (days 2 and 9) and 1000 mg/m² of gemcitabine (days 1 and 8) every 3 weeks, establishing the Recommended Phase 2 Dose (RP2D).	Of the 48 patients receiving berzosertib + gemcitabine, 4 (8.3%) achieved a PR and 29 (60.4%) had SD. None of the PR patients had prior gemcitabine, and two had received cisplatin. Response duration ranged from 71 to 211 days		Berzosertib + gemcitabine was well tolerated in patients. Adverse effects included DLTs such as grade 3 ALT increase, grade 3 fatigue, grade 4 thrombocytopenia, and grade 3 AST increase. Hematologic toxicities in later cohorts included grade 1–2 anemia, grade 1–3 neutropenia, and grade 1–4 thrombocytopenia. These toxicities led to dose adjustments and the selection of berzosertib 210 mg/m² + gemc…	(49)	2012-12-10	2020-03-11	200
NCT02595892	berzosertib	ATR	gemcitabine	Ribonucleotide reductase inhibitor	PHASE2	COMPLETED	['Ovarian Serous Tumor', 'Recurrent Fallopian Tube Carcinoma', 'Recurrent Ovarian Carcinoma', 'Recurrent Primary Peritoneal Carcinoma']	1	0	0	The study included two arms: gemcitabine alone (1000 mg/m² on days 1 and 8) or gemcitabine (1000 mg/m² on days 1 and 8) plus berzosertib (210 mg/m² on days 2 and 9).	At the data cutoff (Feb 21, 2020), the study found that the mPFS was 22.9 weeks for the gemcitabine plus berzosertib group, compared to 14.7 weeks for the gemcitabine alone group . However, the ORR was lower in the combination group.		For the combination group (gemcitabine plus berzosertib), the most common treatment-related grade 3/4 AEs were neutropenia (47%) and thrombocytopenia (24%). Serious AEs occurred in 26% of patients, and one treatment-related death occurred due to pneumonitis.	(47)	2016-08-25	2025-08-23	70
NCT04095221	prexasertib	CHK1/2	irinotecan	topoisomerase inhibitor	PHASE1/2	ACTIVE_NOT_RECRUITING	['Desmoplastic Small Round Cell Tumor', 'Rhabdomyosarcoma']	1	0	0	Prexasertib (PRX) 80 mg/m² on Day 1 + Irinotecan (irino) 20 mg/m² for 10 days (21-day cycle) at Dose Level 1; PRX 105/150 mg/m² on Day 1 + Irino 20 mg/m² for 5-10 days (21-day cycle) at Dose Levels 2 and 2A.	At Dose Level 2A (RP2D), the ORR was 23 significantly higher than the 5% observed at other doses. The overall ORR across all dose levels was 32% . PR was seen in 6 patients, and SD in 9, with 7 patients at Dose Level 2A. One patient at Dose Level 2A had PD.		Treatment was well tolerated, with neutropenia, nausea, and fatigue as the most common AEs. Cytopenias were managed with growth factor support after establishing the RP2D.	(121)	2019-09-17	2024-09	21
NCT02487095	berzosertib	ATR	topotecan	topoisomerase inhibitor	PHASE1/2	ACTIVE_NOT_RECRUITING	['Carcinoma, Non-Small -Cell Lung', 'Ovarian Neoplasms', 'Small Cell Lung Carcinoma', 'Uterine Cervical Neoplasms', 'Carcinoma, Neuroendocrine', 'Extrapulmonary Small Cell Cancer']	1	1	0	Combination of berzosertib (210 mg/m² on days 2 and 5) and topotecan (1.25 mg/m² on days 1-5) in 21-day cycles.	Fifteen patients with EP-SCNC were studied. Two (13.3%; breast and rectum) showed confirmed PRs with tumor reductions of 72.2% and 48.5%, lasting 6.9 and 5.8 months, respectively, regardless of platinum sensitivity or prior treatments.	Positive for KRAS and CCND1	Not Available	(46)	2015-07-30	2025-10-30	62
NCT04768296	berzosertib	ATR	topotecan	topoisomerase inhibitor	PHASE2	COMPLETED	['Small-cell Lung Cancer']	0	0	0	In the Safety Run-In Part (DL1), participants received Berzosertib (105 mg/m²) on Days 2 and 5, and Topotecan (1.25 mg/m²) on Days 1-5 each cycle. In DL2 and the Main Part, Berzosertib (210 mg/m²) was given on Days 2 and 5, with Topotecan (1.25 mg/m²) on Days 1-5, continuing until disease progression or discontinuation.	Was terminated early due to an insufficient number of response.		Not Available	(122)(123)	2021-03-29	2023-07-21	76
NCT03896503	berzosertib	ATR	topotecan	topoisomerase inhibitor	PHASE2	ACTIVE_NOT_RECRUITING	['Bladder Small Cell Neuroendocrine Carcinoma', 'Extensive Stage Lung Small Cell Carcinoma', 'Extrapulmonary Small Cell Neuroendocrine Carcinoma', 'Limited Stage Lung Small Cell Carcinoma', 'Platinum-Resistant Lung Small Cell Carcinoma', 'Platinum-Sensitive Lung Small Cell Carcinoma', 'Prostate Small Cell Neuroendocrine Carcinoma', 'Recurrent Lung Small Cell Carcinoma']	0	0	0	Arm 1 received Topotecan alone (1.25 mg/m² on days 1–5), while Arm 2 received Topotecan (1.25 mg/m² on days 1–5) plus Berzosertib (210 mg/m² on days 2 and 5).	After 21.3 months median follow-up, PFS was similar, but OS was longer with combination therapy (8.9 vs. 5.4 months).		AEs were similar in both groups, with grade 3 or 4 thrombocytopenia in 55% of arm 1 and 50% of arm 2, and nausea in 45% of arm 1 and 35% of arm 2.	(124)	2019-12-30	2025-01-17	81
