# Supplementary material for: Clinical outcomes of DNA-damaging agents and DNA damage response inhibitors combinations in cancer: a data-driven review
Source: Front Oncol. 2025 Jun 10;15:1577468. doi: 10.3389/fonc.2025.1577468 (PMC12185500; doi:10.3389/fonc.2025.1577468)
Supplement: Supplementary Table 3 — A list of combination-arm clinical trials without outcomes. [file Table3.csv]

study_id	ddri_drug_names	ddri_class	damaging_drug_names	damaging_classes	study_phase	overallStatus	conditions
NCT05691491	tuvusertib	ATR	temozolomide	alkylating agent	PHASE1/2	RECRUITING	['Advanced Malignant Solid Neoplasm', 'Advanced Microsatellite Stable Colorectal Carcinoma', 'Hematopoietic and Lymphatic System Neoplasm', 'Metastatic Malignant Solid Neoplasm', 'Metastatic Microsatellite Stable Colorectal Carcinoma', 'Stage III Colorectal Cancer AJCC v8', 'Stage IV Colorectal Cancer AJCC v8']
NCT04802174	berzosertib	ATR	lurbinectedin	alkylating agent	PHASE1/2	RECRUITING	['SCLC', 'Small Cell Cancer', 'Advanced Solid Tumor', 'High Grade Neuroendocrine Cancers']
NCT04491942	elimusertib	ATR	cisplatin	Interstrand cross linker	PHASE1	ACTIVE_NOT_RECRUITING	['Advanced Bile Duct Carcinoma', 'Advanced Breast Carcinoma', 'Advanced Cervical Carcinoma', 'Advanced Endometrial Carcinoma', 'Advanced Esophageal Carcinoma', 'Advanced Gastric Carcinoma', 'Advanced Head and Neck Carcinoma', 'Advanced Lung Non-Small Cell Carcinoma', 'Advanced Lung Small Cell Carcinoma', 'Advanced Malignant Solid Neoplasm', 'Advanced Ovarian Carcinoma', 'Advanced Penile Carcinoma…
NCT02157792	berzosertib	ATR	carboplatin	Interstrand cross linker	PHASE1	COMPLETED	['Advanced Solid Tumor']
NCT04535401	elimusertib	ATR	leucovorin, fluorouracil, irinotecan	Multiple Agents	PHASE1	ACTIVE_NOT_RECRUITING	['Advanced Colorectal Carcinoma', 'Advanced Digestive System Carcinoma', 'Advanced Gastric Carcinoma', 'Advanced Gastroesophageal Junction Adenocarcinoma', 'Clinical Stage III Gastric Cancer AJCC v8', 'Clinical Stage III Gastroesophageal Junction Adenocarcinoma AJCC v8', 'Clinical Stage IV Gastric Cancer AJCC v8', 'Clinical Stage IV Gastroesophageal Junction Adenocarcinoma AJCC v8', 'Metastatic C…
NCT03704467	berzosertib	ATR	carboplatin, avelumab	Multiple Agents	PHASE1	COMPLETED	['Ovarian Cancer']
NCT04491942	elimusertib	ATR	cisplatin, gemcitabine	Multiple Agents	PHASE1	ACTIVE_NOT_RECRUITING	['Advanced Bile Duct Carcinoma', 'Advanced Breast Carcinoma', 'Advanced Cervical Carcinoma', 'Advanced Endometrial Carcinoma', 'Advanced Esophageal Carcinoma', 'Advanced Gastric Carcinoma', 'Advanced Head and Neck Carcinoma', 'Advanced Lung Non-Small Cell Carcinoma', 'Advanced Lung Small Cell Carcinoma', 'Advanced Malignant Solid Neoplasm', 'Advanced Ovarian Carcinoma', 'Advanced Penile Carcinoma…
NCT02157792	berzosertib	ATR	cisplatin, etoposide	Multiple Agents	PHASE1	COMPLETED	['Advanced Solid Tumor']
NCT05246111	berzosertib	ATR	topotecan	topoisomerase inhibitor	PHASE1	COMPLETED	['Advanced Solid Tumor']
NCT05731518	sc0245	ATR	irinotecan	topoisomerase inhibitor	PHASE1/2	RECRUITING	['Small Cell Lung Cancer']
NCT02157792	berzosertib	ATR	irinotecan	Topoisomerase inhibitor	PHASE1	COMPLETED	['Advanced Solid Tumor']
NCT01110486	ilorasertib	AURK	carboplatin	Interstrand cross linker	PHASE1	COMPLETED	['Advanced Solid Tumors']
NCT02700022	alisertib	AURK	rituximab, etoposide, prednisone, vincristine, cyclophosphamide	Multiple Agents	PHASE1	TERMINATED	['Diffuse Large B-cell Lymphoma', 'Follicular Lymphoma', 'Burkitt Lymphoma']
NCT02327169	alisertib	AURK	irinotecan	topoisomerase inhibitor	PHASE1	COMPLETED	['Advanced Nonhematologic Malignancies']
NCT03901118	chiauranib	AURK	etoposide	topoisomerase inhibitor	PHASE2	COMPLETED	['Ovarian Cancer']
NCT02114229	alisertib	AURK	topotecan	topoisomerase inhibitor	PHASE2	ACTIVE_NOT_RECRUITING	['Malignant Rhabdoid Tumor', 'Atypical Teratoid Rhabdoid Tumor']
NCT02555644	prexasertib	CHK1/2	cisplatin	Interstrand cross linker	PHASE1	COMPLETED	['Head and Neck Neoplasms']
NCT02124148	prexasertib	CHK1/2	cisplatin	Interstrand cross linker	PHASE1	COMPLETED	['Neoplasm Metastasis', 'Colorectal Neoplasms', 'Breast Cancer']
NCT03735446	prexasertib	CHK1/2	mitoxantrone, etoposide, cytarabine	Multiple Agents	PHASE1	TERMINATED	['Acute Myeloid Leukemia', 'Myelodysplastic Syndromes']
NCT00473616	azd7762	CHK1/2	irinotecan	topoisomerase inhibitor	PHASE1	TERMINATED	['Advanced Solid Tumors', 'Cancer', 'Advanced Solid Malignancies']
NCT05711615	peposertib	DNA-PK	doxorubicin [pegylated liposomal doxorubicin]	DNA intercalation	PHASE1	RECRUITING	['Metastatic Leiomyosarcoma', 'Metastatic Sarcoma', 'Metastatic Soft Tissue Sarcoma', 'Unresectable Leiomyosarcoma', 'Unresectable Sarcoma', 'Unresectable Soft Tissue Sarcoma']
NCT02644278	vx-984 720 mg	DNA-PK	doxorubicin [pegylated liposomal doxorubicin]	DNA intercalation	PHASE1	COMPLETED	['Advanced Solid Tumor']
NCT02516813	peposertib	DNA-PK	cisplatin	Interstrand cross linker	PHASE1	COMPLETED	['Advanced Solid Tumors']
NCT02784795	ly3023414	DNA-PK	cisplatin, gemcitabine	Multiple Agents	PHASE1	COMPLETED	['Solid Tumor', 'Breast Cancer', 'Colon Cancer', 'Cholangiocarcinoma', 'Soft Tissue Sarcoma']
NCT02784795	ly3023414	DNA-PK	carboplatin, gemcitabine	Multiple Agents	PHASE1	COMPLETED	['Solid Tumor', 'Breast Cancer', 'Colon Cancer', 'Cholangiocarcinoma', 'Soft Tissue Sarcoma']
NCT03983824	peposertib	DNA-PK	mitoxantrone, etoposide, cytarabine	Multiple Agents	PHASE1	SUSPENDED	['Recurrent Acute Myeloid Leukemia', 'Refractory Acute Myeloid Leukemia']
NCT03116971	peposertib	DNA-PK	cisplatin, etoposide	Multiple Agents	PHASE1	TERMINATED	['Small Cell Lung Cancer']
NCT04076579	olaparib	PARP	trabectedin	alkylating agent	PHASE2	ACTIVE_NOT_RECRUITING	['Sarcoma', 'Sarcoma Metastatic']
NCT01193140	veliparib	PARP	temozolomide	alkylating agent	PHASE2	COMPLETED	['Solid Tumor Cancers']
NCT01605162	e7016	PARP	temozolomide	alkylating agent	PHASE2	TERMINATED	['Wild Type BRAF Stage IV Melanoma', 'Unresectable Stage III Melanoma']
NCT05432791	olaparib	PARP	trabectedin	alkylating agent	PHASE2/3	RECRUITING	['Locally Advanced Uterine Corpus Leiomyosarcoma', 'Metastatic Uterine Corpus Leiomyosarcoma', 'Stage III Uterine Corpus Leiomyosarcoma AJCC v8', 'Stage IV Uterine Corpus Leiomyosarcoma AJCC v8', 'Unresectable Uterine Corpus Leiomyosarcoma']
NCT04910022	nms-03305293	PARP	temozolomide	alkylating agent	PHASE1/2	RECRUITING	['Glioblastoma', 'Diffuse Glioma']
NCT01618136	e7449	PARP	temozolomide	alkylating agent	PHASE1/2	COMPLETED	['Malignant Solid Tumour', 'Ovarian Cancer', 'Triple Negative Breast Cancer', 'Advanced Melanoma', 'B-cell Malignancy, Low-grade']
NCT04400188	fluzoparib	PARP	temozolomide	alkylating agent	PHASE1/2	ACTIVE_NOT_RECRUITING	['Small Cell Lung Cancer']
NCT05188508	olaparib	PARP	temozolomide	alkylating agent	PHASE2	RECRUITING	['Glioma']
NCT04434482	senaparib	PARP	temozolomide	alkylating agent	PHASE1/2	RECRUITING	['Advanced Solid Tumours', 'Small Cell Lung Cancer']
NCT05128734	olaparib	PARP	temozolomide	alkylating agent	PHASE2	NOT_YET_RECRUITING	['Breast Cancer Triple Negative']
NCT00526617	veliparib	PARP	temozolomide	alkylating agent	PHASE1	COMPLETED	['Non-hematologic Malignancies', 'Metastatic Melanoma', 'Breast Cancer', 'Ovarian Cancer', 'Primary Peritoneal Cancer', 'Fallopian Tube Cancer', 'Hepatocellular Carcinoma']
NCT05142241	talazoparib	PARP	temozolomide	alkylating agent	PHASE2	RECRUITING	['Adrenal Gland Pheochromocytoma', 'Hematopoietic and Lymphatic System Neoplasm', 'Malignant Solid Neoplasm', 'Paraganglioma']
NCT02684318	olaparib	PARP	lurbinectedin	alkylating agent	PHASE1/2	UNKNOWN	['Advanced Cancer', 'Ovarian Cancer', 'Endometrial Cancer', 'Breast Cancer']
NCT04164199	pamiparib	PARP	temozolomide	alkylating agent	PHASE3	ENROLLING_BY_INVITATION	['Advanced Malignancies']
NCT01858168	olaparib	PARP	temozolomide	alkylating agent	PHASE1	ACTIVE_NOT_RECRUITING	['Ewing Sarcoma', 'Rhabdomyosarcoma']
NCT01227941	niraparib	PARP	doxorubicin [pegylated liposomal doxorubicin]	DNA intercalation	PHASE1	TERMINATED	['Ovarian Cancer']
NCT01127178	e7016	PARP	temozolomide	alkylating agent	PHASE1	COMPLETED	['Solid Tumors']
NCT05425862	talazoparib	PARP	pidnarulex	G-quadruplex stabilizer	PHASE1	SUSPENDED	['Metastatic Castration Resistant Prostate Cancer (mCRPC)']
NCT04643379	olaparib	PARP	carboplatin, pembrolizumab	Interstrand cross linker	PHASE2	ACTIVE_NOT_RECRUITING	['Recurrent Head and Neck Squamous Cell Carcinoma', 'Metastatic Head and Neck Squamous Cell Carcinoma']
NCT01110603	niraparib	PARP	carboplatin	Interstrand cross linker	PHASE1	TERMINATED	['Cancer: Solid Tumors']
NCT02882308	olaparib	PARP	cisplatin	Interstrand cross linker	PHASE2	COMPLETED	['Squamous Cell Carcinoma of the Head and Neck']
NCT03209401	niraparib	PARP	carboplatin	Interstrand cross linker	PHASE1	TERMINATED	['Solid Tumor, Adult', 'Homologous Recombination Deficiency']
NCT04740190	talazoparib	PARP	carboplatin	Interstrand cross linker	PHASE2	UNKNOWN	['Recurrent Glioma', 'Recurrent Glioblastoma', 'Poly ADP Ribose Polymerase (PARP) Inhibitor', 'PTEN Gene Inactivation', 'IDH Mutation']
NCT01562210	olaparib	PARP	cisplatin	Interstrand cross linker	PHASE1	COMPLETED	['NSCLC']
NCT04644068	azd5305	PARP	carboplatin	Interstrand cross linker	PHASE1/2	RECRUITING	['Ovarian Cancer', 'Breast Cancer', 'Pancreatic Cancer', 'Prostate Cancer', 'Additional Indications Below for Module 4 and 5', 'Non-small Cell Lung Cancer', 'Colorectal Cancer', 'Bladder Cancer', 'Gastric Cancer', 'Biliary Cancer', 'Cervical Cancer', 'Endometrial Cancer', 'Small Cell Lung Cancer Only in Module 5']
NCT01491139	olaparib	PARP	cisplatin	Interstrand cross linker	PHASE1	WITHDRAWN	['Carcinoma, Squamous Cell']
NCT02418624	olaparib	PARP	carboplatin	Interstrand cross linker	PHASE1	COMPLETED	['Breast Cancer', 'Ovarian Cancer', 'Advanced Cancer']
NCT02561832	olaparib	PARP	carboplatin	Interstrand cross linker	PHASE1	TERMINATED	['Breast Cancer']
NCT01110603	niraparib	PARP	carboplatin, paclitaxel	Multiple Agents	PHASE1	TERMINATED	['Cancer: Solid Tumors']
NCT01110603	niraparib	PARP	carboplatin, doxorubicin, paclitaxel	Multiple Agents	PHASE1	TERMINATED	['Cancer: Solid Tumors']
NCT04228601	fluzoparib	PARP	oxaliplatin, leucovorin, irinotecan, fluorouracil	Multiple Agents	PHASE1/2	UNKNOWN	['Advanced Pancreatic Cancer']
NCT04261465	olaparib	PARP	carboplatin, paclitaxel	Multiple Agents	PHASE2	UNKNOWN	['High Grade Serous Ovarian Cancer']
NCT06217757	olaparib	PARP	etoposide, cisplatin, sugemalimab	Multiple Agents	PHASE1/2	NOT_YET_RECRUITING	['Lung Cancer', 'Extensive-stage Small-cell Lung Cancer']
NCT05463848	olaparib	PARP	temozolomide, pembrolizumab	Multiple Agents	PHASE2	RECRUITING	['Glioblastoma', 'Recurrent Glioblastoma']
NCT01818063	veliparib	PARP	carboplatin, paclitaxel	Multiple Agents	PHASE2	COMPLETED	['Estrogen Receptor-negative Breast Cancer', 'HER2-negative Breast Cancer', 'Progesterone Receptor-negative Breast Cancer', 'Stage II Breast Cancer', 'Stage IIIA Breast Cancer', 'Stage IIIB Breast Cancer', 'Stage IIIC Breast Cancer', 'Triple-negative Breast Cancer']
NCT05526924	pamiparib	PARP	hydroxyurea, fluorouracil, tislelizumab	Multiple Agents	PHASE1	RECRUITING	['Head and Neck Cancer', 'Head and Neck Squamous Cell Carcinoma', 'Head and Neck Carcinoma', 'Head and Neck Cancer Stage IV', 'Head and Neck Cancers - Throat']
NCT01618136	e7449	PARP	carboplatin, paclitaxel	Multiple Agents	PHASE1/2	COMPLETED	['Malignant Solid Tumour', 'Ovarian Cancer', 'Triple Negative Breast Cancer', 'Advanced Melanoma', 'B-cell Malignancy, Low-grade']
NCT05257993	jpi-547	PARP	oxaliplatin, leucovorin, irinotecan, fluorouracil	Multiple Agents	PHASE1	UNKNOWN	['Pancreatic Ductal Adenocarcinoma']
NCT05257993	jpi-547	PARP	gemcitabine, paclitaxel	Multiple Agents	PHASE1	UNKNOWN	['Pancreatic Ductal Adenocarcinoma']
NCT02033551	veliparib	PARP	leucovorin, fluorouracil, irinotecan	Multiple Agents	PHASE1	COMPLETED	['Breast Cancer', 'Ovarian Cancer', 'Colon Cancer', 'Lung Cancer', 'Gastric Cancer', 'Solid Tumors']
NCT02033551	veliparib	PARP	carboplatin, paclitaxel	Multiple Agents	PHASE1	COMPLETED	['Breast Cancer', 'Ovarian Cancer', 'Colon Cancer', 'Lung Cancer', 'Gastric Cancer', 'Solid Tumors']
NCT02396433	e7449	PARP	carboplatin, eribulin	Multiple Agents	PHASE1/2	WITHDRAWN	['Cancer of the Breast']
NCT01282333	veliparib	PARP	cisplatin, gemcitabine	Multiple Agents	PHASE1	TERMINATED	['Advanced Adult Primary Liver Cancer', 'Localized Unresectable Adult Primary Liver Cancer', 'Metastatic Transitional Cell Cancer of the Renal Pelvis and Ureter', 'Regional Transitional Cell Cancer of the Renal Pelvis and Ureter', 'Stage III Bladder Cancer', 'Stage III Pancreatic Cancer', 'Stage IIIA Non-small Cell Lung Cancer', 'Stage IIIB Non-small Cell Lung Cancer', 'Stage IV Bladder Cancer', …
NCT02289690	veliparib	PARP	carboplatin, etoposide	Multiple Agents	PHASE1/2	COMPLETED	['Small Cell Lung Cancer']
NCT03032614	veliparib	PARP	carboplatin, eribulin	Multiple Agents	PHASE2	WITHDRAWN	['Breast Cancer Stage IV', 'Ovarian Cancer', 'BRCA1 Mutation', 'BRCA2 Mutation']
NCT03462212	rucaparib	PARP	carboplatin, paclitaxel	Multiple Agents	PHASE1/2	RECRUITING	['Advanced (Stage IIIB-C-IV) Ovarian, Primary Peritoneal and Fallopian Tube Cancer']
NCT03462212	rucaparib	PARP	carboplatin, paclitaxel, bevacizumab	Multiple Agents	PHASE1/2	RECRUITING	['Advanced (Stage IIIB-C-IV) Ovarian, Primary Peritoneal and Fallopian Tube Cancer']
NCT05366166	olaparib	PARP	cisplatin, pembrolizumab	Multiple Agents	PHASE2	RECRUITING	['Squamous Cell Carcinoma of Head and Neck']
NCT02358200	talazoparib	PARP	carboplatin, paclitaxel	Multiple Agents	PHASE1	TERMINATED	['Triple Negative Metastatic Breast Cancer', 'BRCA-mutated Solid Tumor']
NCT05983237	fluzoparib	PARP	temozolomide, camrelizumab	Multiple Agents	PHASE1/2	NOT_YET_RECRUITING	['Melanoma']
NCT02921256	veliparib	PARP	capecitabine, fluorouracil, leucovorin, oxaliplatin	Multiple Agents	PHASE2	COMPLETED	['Rectal Adenocarcinoma', 'Stage II Rectal Cancer AJCC v7', 'Stage III Rectal Cancer AJCC v7']
NCT02412371	veliparib	PARP	carboplatin, paclitaxel	Multiple Agents	PHASE1/2	TERMINATED	['Non-small Cell Lung Cancer Stage III']
NCT02392793	talazoparib	PARP	irinotecan, temozolomide	Multiple Agents	PHASE1	COMPLETED	['Childhood Solid Tumors']
NCT02537561	talazoparib	PARP	cisplatin, gemcitabine	Multiple Agents	PHASE1	WITHDRAWN	['Solid Tumors', 'Carcinoma, Non-Small Cell Lung', 'Non-Small Cell Lung Cancer', 'Non-Small-Cell Lung Carcinoma', 'Nonsmall Cell Lung Cancer']
NCT05101551	talazoparib	PARP	topotecan, gemcitabine	Multiple Agents	PHASE1	RECRUITING	['Acute Myeloid Leukemia']
NCT02944396	veliparib	PARP	carboplatin, paclitaxel	Multiple Agents	PHASE1	COMPLETED	['Non-Small Cell Lung Cancer']
NCT02944396	veliparib	PARP	carboplatin, pemetrexed	Multiple Agents	PHASE1	COMPLETED	['Non-Small Cell Lung Cancer']
NCT05411679	olaparib tablets	PARP	ep0057	topoisomerase inhibitor	PHASE2	WITHDRAWN	['Gastric Cancer', 'Small-cell Lung Cancer']
NCT04901702	talazoparib	PARP	irinotecan	topoisomerase inhibitor	PHASE1/2	RECRUITING	['Recurrent Solid Tumor', 'Recurrent Ewing Sarcoma', 'Recurrent Hepatoblastoma', 'Recurrent Malignant Germ Cell Tumor', 'Recurrent Malignant Solid Neoplasm', 'Recurrent Neuroblastoma', 'Recurrent Osteosarcoma', 'Recurrent Peripheral Primitive Neuroectodermal Tumor', 'Recurrent Rhabdoid Tumor', 'Recurrent Rhabdomyosarcoma', 'Recurrent Soft Tissue Sarcoma', 'Recurrent Wilms Tumor', 'Refractory Ewin…
NCT05732129	fluzoparib	PARP	irinotecan	topoisomerase inhibitor	PHASE2	NOT_YET_RECRUITING	['Homologous Recombination Deficiency Alterations Metastatic Colorectal Cancer']
NCT02769962	olaparib	PARP	ep0057	topoisomerase inhibitor	PHASE1/2	RECRUITING	['Urothelial Carcinoma', 'Urothelial Cancer', 'Lung Neoplasms', 'Small Cell Lung Cancer', 'Prostate Cancer']
NCT02813135	olaparib	PARP	irinotecan	topoisomerase inhibitor	PHASE1/2	RECRUITING	['Pediatric Cancer']
NCT05694715	niraparib	PARP	irinotecan	topoisomerase inhibitor	PHASE1	RECRUITING	['Metastatic Solid Tumor', 'BRCA1 Mutation', 'BRCA2 Mutation', 'ATM Gene Mutation', 'PALB2 Gene Mutation']
NCT04669002	olaparib tablets	PARP	ep0057	topoisomerase inhibitor	PHASE2	COMPLETED	['Ovarian Cancer']
NCT03227016	veliparib	PARP	topotecan	topoisomerase inhibitor	PHASE1	UNKNOWN	['Small Cell Lung Cancer SCLC']
NCT02392793	talazoparib	PARP	irinotecan	topoisomerase inhibitor	PHASE1	COMPLETED	['Childhood Solid Tumors']
NCT01690598	veliparib	PARP	topotecan	topoisomerase inhibitor	PHASE1/2	COMPLETED	['Ovarian Cancer']
NCT02588105	olaparib	PARP	irinotecan	topoisomerase inhibitor	PHASE1	COMPLETED	['Advanced Solid Tumours']
NCT06107868	rp-6306	PKMYT1	carboplatin, paclitaxel	Multiple Agents	PHASE1	ACTIVE_NOT_RECRUITING	['Recurrent Ovarian Cancer', 'Recurrent Uterine Cancer', 'Metastatic Cancer', 'Advanced Cancer']
NCT03303339	onvansertib	PLK	cytarabine	DNA intercalation, topoisomerase inhibitor	PHASE1/2	COMPLETED	['Acute Myeloid Leukemia']
NCT00861328	rigosertib sodium	PLK	oxaliplatin	Interstrand cross linker	PHASE1	COMPLETED	['Advanced Solid Tumors']
NCT05768932	bal0891	PLK	carboplatin	Interstrand cross linker	PHASE1	RECRUITING	['Advanced Solid Tumor']
NCT06106308	onvansertib	PLK	oxaliplatin, leucovorin, fluorouracil	Multiple Agents	PHASE2	RECRUITING	['Metastatic Colorectal Cancer', 'CRC', 'KRAS/NRAS Mutation']
NCT05593328	onvansertib	PLK	leucovorin, fluorouracil, irinotecan, bevacizumab	Multiple Agents	PHASE2	ACTIVE_NOT_RECRUITING	['Colorectal Cancer', 'Metastatic Colorectal Cancer']
NCT00861328	rigosertib sodium	PLK	irinotecan	topoisomerase inhibitor	PHASE1	COMPLETED	['Advanced Solid Tumors']
NCT02813135	adavosertib	WEE1	carboplatin	Interstrand cross linker	PHASE1/2	RECRUITING	['Pediatric Cancer']
NCT03028766	adavosertib	WEE1	cisplatin	Interstrand cross linker	PHASE1	COMPLETED	['Hypopharynx Squamous Cell Carcinoma', 'Oral Cavity Squamous Cell Carcinoma', 'Larynx Cancer']
NCT02905994	volasertib	WEE1	idarubicin, cytarabine	Multiple Agents	PHASE1	WITHDRAWN	['AML']
NCT02527174	volasertib	WEE1	idarubicin, cytarabine	Multiple Agents	PHASE1	WITHDRAWN	['Leukemia, Myeloid, Acute', 'Leukemia, Monocytic, Acute', 'Leukemia, Myelomonocytic, Acute', 'Leukemia, Erythroblastic, Acute', 'Leukemia, Megakaryoblastic, Acute']
NCT01076400	adavosertib	WEE1	topotecan, cisplatin	Multiple Agents	PHASE1/2	TERMINATED	['Cervical Cancer']
NCT01047007	adavosertib 65 mg	WEE1	cisplatin, fluorouracil	Multiple Agents	PHASE1	TERMINATED	['Solid Tumors']
NCT02906059	adavosertib	WEE1	irinotecan	topoisomerase inhibitor	PHASE1	COMPLETED	['Metastatic Colorectal Cancer']
NCT01633541	at-101	PRMT5	cisplatin, docetaxel	Multiple Agents	PHASE2	COMPLETED	['Laryngeal Cancer']
NCT01633541	at-101	PRMT5	carboplatin, docetaxel	Multiple Agents	PHASE2	COMPLETED	['Laryngeal Cancer']
NCT06333951	amg 193	PRMT5	carboplatin, paclitaxel, pembrolizumab	Multiple Agents	PHASE1	NOT_YET_RECRUITING	['Thoracic Tumors', 'Non-small Cell Lung Cancer']
NCT00397293	at-101	PRMT5	topotecan	topoisomerase inhibitor	PHASE1/2	COMPLETED	['Small Cell Lung Cancer']
NCT00544596	gossypol acetic acid	RAD52	cisplatin, etoposide	Multiple Agents	PHASE1	COMPLETED	['Extensive Stage Small Cell Lung Cancer', 'Unspecified Adult Solid Tumor, Protocol Specific']
NCT04113616	krt-232	TP53	cytarabine	DNA intercalation, topoisomerase inhibitor	PHASE1/2	TERMINATED	['Relapsed or Refractory Acute Myeloid Leukemia (AML)', 'Acute Myeloid Leukemia (AML), Secondary to Myeloproliferative Neoplasms (MPN)']
NCT03850535	idasanutlin	TP53	daunorubicin, cytarabine	Multiple Agents	PHASE1/2	TERMINATED	['Acute Myeloid Leukemia']
NCT04029688	idasanutlin	TP53	topotecan, cyclophosphamide	Multiple Agents	PHASE1/2	ACTIVE_NOT_RECRUITING	['Acute Myeloid Leukemia (AML)', 'Acute Lymphoblastic Leukemia (ALL)', 'Neuroblastoma', 'Solid Tumors']
NCT04029688	idasanutlin	TP53	idasanutlin, fludarabine, cytarabine	Multiple Agents	PHASE1/2	ACTIVE_NOT_RECRUITING	['Acute Myeloid Leukemia (AML)', 'Acute Lymphoblastic Leukemia (ALL)', 'Neuroblastoma', 'Solid Tumors']
NCT03760445	hdm201	TP53	cytarabine, posaconazole	Multiple Agents	PHASE1/2	WITHDRAWN	['Leukemia, Myeloid, Acute']
NCT03760445	hdm201	TP53	cytarabine, midazolam	Multiple Agents	PHASE1/2	WITHDRAWN	['Leukemia, Myeloid, Acute']
NCT05240898	ro7623066	USP1	carboplatin	Interstrand cross linker	PHASE1	RECRUITING	['Advanced Solid Tumors']
NCT05765812	debio 0123	WEE1	temozolomide	alkylating agent	PHASE1/2	RECRUITING	['Glioblastoma IDH (Isocitrate Dehydrogenase) Wildtype', 'Astrocytoma, Grade III']
NCT04516447	zn-c3	WEE1	doxorubicin [pegylated liposomal doxorubicin]	DNA intercalation	PHASE1	RECRUITING	['Solid Tumor', 'Epithelial Ovarian Cancer', 'Fallopian Tube Cancer', 'Peritoneal Cancer']
NCT04516447	zn-c3	WEE1	carboplatin	Interstrand cross linker	PHASE1	RECRUITING	['Solid Tumor', 'Epithelial Ovarian Cancer', 'Fallopian Tube Cancer', 'Peritoneal Cancer']
NCT03968653	debio 0123	WEE1	carboplatin	Interstrand cross linker	PHASE1	RECRUITING	['Advanced Solid Tumors']
NCT05815160	debio 0123	WEE1	carboplatin, etoposide	Multiple Agents	PHASE1	RECRUITING	['Small Cell Lung Cancer Recurrent']
NCT06351332	azenosertib	WEE1	carboplatin, pembrolizumab	Multiple Agents	PHASE1/2	NOT_YET_RECRUITING	['Breast Cancer', 'Breast Cancer Female', 'Triple Negative Breast Cancer', 'Hormone Receptor Negative Malignant Tumor Breast Triple', 'HER2-negative Breast Cancer']
NCT04516447	zn-c3	WEE1	gemcitabine	Ribonucleotide reductase inhibitor	PHASE1	RECRUITING	['Solid Tumor', 'Epithelial Ovarian Cancer', 'Fallopian Tube Cancer', 'Peritoneal Cancer']
NCT05838768	hro761	WRN	irinotecan	topoisomerase inhibitor	PHASE1	RECRUITING	['MSIhi or dMMR Advanced Unresectable or Metastatic Solid Tumors, Including Colorectal Cancers']
NCT03907969	azd7648	DNA-PK	doxorubicin	DNA intercalation	PHASE1/2	COMPLETED	['Advanced Malignancies']
NCT01237067	olaparib	PARP	carboplatin	Interstrand cross linker	PHASE1	COMPLETED	['Ovarian Cancer', 'Breast Cancer', 'Primary Peritoneal Cancer', 'Fallopian Tube Cancer', 'Endometrial Cancer']
NCT01113957	veliparib	PARP	temozolomide	alkylating agent	PHASE2	COMPLETED	['Ovarian Cancer']
